# Supplementary material for: Assessment of immune cell profiles among post-menopausal women in the Women’s Health Initiative using DNA methylation-based methods
Source: Clin Epigenetics. 2023 Apr 28;15:69. doi: 10.1186/s13148-023-01488-8 (PMC10141818; doi:10.1186/s13148-023-01488-8)
Supplement: Supplementary file 1 — Additional file 1: Table S1. Limit of detection for DNAm deconvolution estimates. Table S2: Summary of absolute counts of immune cells stratified by age and race. Table S3: Summary of proportions of immune cells stratified by age and race. Table S4: Summary of immune cell ratios stratified by age and race. Table S5: Results from linear regression analysis. Table S6: Rate of change of immune cell parameters in paired longitudinal samples. Table S7: Comparing immune cell counts to those found in literature. Table S8: Distribution of the Duffy antigen genotype. [file 13148_2023_1488_MOESM1_ESM.xlsx]

## Sheet: S1
Supplemental Table 1. Limit of detection for DNAm deconvolution estimates.
Cell Type	Limit of Detection (LoD)	Number of Samples below LoD
Bas	0.00478	588
Bmem	0.00328	134
Bnv	0.00483	211
CD4mem	0.01051	6
CD4nv	0.00878	411
CD8mem	0.00801	234
CD8nv	0.00758	730
Eos	0.00422	230
Mono	0.00394	0
Neu	0.00338	0
NK	0.00459	5
Treg	0.0078	1275

## Sheet: S2
Supplemental Table 2. Summary of absolute counts of immune cells stratified by age and race.
		White participants					Black participants					All participants
Parameter (cells/µL)	Age Group	N	Mean (95% CI)		Median	Reference Range (2.5-97.5% percentile)	N	Mean (95% CI)		Median	Reference Range (2.5-97.5% percentile)	N	Mean (95% CI)		Median	Reference Range (2.5-97.5% percentile)
WBC*	50-59	0	NA	(NA, NA)	NA	(NA, NA)	21	5625.71	(4782.795, 6468.634)	5500	(2520, 8600)	21	5625.71	(4782.795, 6468.634)	5500	(2520, 8600)
	60-69	42	6301.43	(5685.545, 6917.312)	6145	(3389.25, 10525.5)	73	5448.63	(5022.062, 5875.198)	5200	(3084, 9420)	122	5806.48	(5462.134, 6150.817)	5475	(3134.25, 10333.75)
	70-79	272	6127.28	(5941.685, 6312.873)	6025	(3608.75, 9524.75)	169	5911.3	(5641.018, 6181.586)	5710	(3148, 9230)	453	6052.85	(5902.123, 6203.572)	5920	(3506, 9497)
	80-89	528	6643.86	(6473.6, 6814.127)	6330	(3728.75, 11461.25)	96	5850.42	(5411.915, 6288.918)	5270	(2801.25, 10402.5)	632	6529	(6370.322, 6687.684)	6160	(3560, 11431.25)
	90+	55	6512.36	(6050.624, 6974.103)	6390	(3857.5, 9918)	11	6200	(5076.322, 7323.678)	5750	(3927.5, 8475)	66	6460.3	(6044.002, 6876.605)	6345	(3825, 9555)
	All	897	6463.12	(6340.994, 6585.249)	6200	(3690, 11116)	370	5796.6	(5602.651, 5990.538)	5430	(2823.5, 10265.25)	1294	6276.03	(6173.04, 6379.015)	6000	(3386.5, 10680.25)
Myeloid**	50-59	0	NA	(NA, NA)	NA	(NA, NA)	21	3009.64	(2528.43, 3490.844)	2982.68	(1239.137, 4757.78)	21	3009.64	(2528.43, 3490.844)	2982.68	(1239.137, 4757.78)
	60-69	42	4411.63	(3832.686, 4990.566)	3879.43	(2296.817, 8622.263)	73	3263.31	(2954.729, 3571.888)	3017.26	(1460.338, 6138.174)	122	3744.51	(3450.311, 4038.705)	3540.03	(1698.717, 7668.787)
	70-79	272	4325.5	(4169.913, 4481.083)	4224.48	(2288.711, 7191.497)	169	3950.35	(3724.197, 4176.498)	3818.48	(1499.689, 6992.351)	453	4186.44	(4059.551, 4313.319)	4129.75	(1901.159, 7120.681)
	80-89	528	4849.08	(4699.535, 4998.624)	4478.9	(2380.678, 9233.043)	96	3800.83	(3452.926, 4148.739)	3272.46	(1480.004, 7820.66)	632	4692.87	(4554.034, 4831.705)	4370.13	(2160.167, 9060.895)
	90+	55	4684.6	(4329.372, 5039.831)	4520.42	(2481.715, 7478.242)	11	4186.08	(3166.862, 5205.292)	4001.91	(2193.19, 6891.5)	66	4601.51	(4269.543, 4933.485)	4487.93	(2357.637, 7472.784)
	All	897	4659.74	(4553.405, 4766.084)	4408.02	(2299.845, 8630.478)	370	3729.62	(3573.395, 3885.845)	3431.42	(1465.478, 7345.154)	1294	4394.19	(4304.664, 4483.714)	4198.42	(1893.226, 8212.533)
Granulocytes**	50-59	0	NA	(NA, NA)	NA	(NA, NA)	21	2438.1	(2030.371, 2845.837)	2366.12	(953.073, 3918.457)	21	2438.1	(2030.371, 2845.837)	2366.12	(953.073, 3918.457)
	60-69	42	3921.45	(3369.172, 4473.732)	3441.74	(1880.348, 8316.657)	73	2754.71	(2476.01, 3033.404)	2530.09	(1076.204, 5469.886)	122	3238.59	(2961.903, 3515.283)	3014.97	(1163.675, 7089.281)
	70-79	272	3802.81	(3655.959, 3949.656)	3689.01	(1799.797, 6623.968)	169	3406.16	(3193.805, 3618.517)	3365.94	(1117.986, 6228.89)	453	3654.14	(3534.459, 3773.813)	3601.27	(1516.752, 6445.821)
	80-89	528	4282.52	(4139.876, 4425.168)	3963.84	(1871.471, 8535.154)	96	3263.44	(2935.098, 3591.784)	2756.27	(1209.576, 7334.531)	632	4131.15	(3998.815, 4263.491)	3823.59	(1704.571, 8304.404)
	90+	55	4114.4	(3783.907, 4444.895)	4017.49	(2152.796, 6738.06)	11	3686.13	(2707.303, 4664.954)	3265.04	(1901.805, 6356.584)	66	4043.02	(3732.643, 4353.402)	3986.38	(2081.029, 6840.139)
	All	897	4109.84	(4008.816, 4210.868)	3861.17	(1864.771, 7706.271)	370	3193.98	(3047.77, 3340.191)	2932.25	(1080.834, 6582.311)	1294	3848.04	(3763.108, 3932.967)	3668.98	(1503.92, 7470.417)
Neutrophils	50-59	0	NA	(NA, NA)	NA	(NA, NA)	21	2221.49	(1819.544, 2623.444)	2103.61	(785.774, 3672.825)	21	2221.49	(1819.544, 2623.444)	2103.61	(785.774, 3672.825)
	60-69	42	3711.12	(3165.921, 4256.328)	3285.28	(1742.479, 8186.071)	73	2586.12	(2306.761, 2865.471)	2342.22	(880.486, 5351.356)	122	3056.53	(2782.208, 3330.843)	2865.01	(982.966, 6886.102)
	70-79	272	3592.04	(3447.024, 3737.048)	3506.56	(1641.736, 6512.735)	169	3221.69	(3011.331, 3432.057)	3119.98	(937.426, 5987.326)	453	3453.05	(3334.905, 3571.202)	3430.83	(1288.584, 6285.08)
	80-89	528	4068.41	(3926.839, 4209.992)	3760.53	(1671.114, 8189.883)	96	3053.99	(2727.671, 3380.315)	2619.85	(1094.306, 7119.461)	632	3918.12	(3786.7, 4049.538)	3643.34	(1485.619, 7838.369)
	90+	55	3893.18	(3570.29, 4216.064)	3871.86	(1989.918, 6437.631)	11	3550.06	(2590.387, 4509.741)	3188.18	(1813.866, 6216.569)	66	3835.99	(3533.343, 4138.641)	3836.23	(1911.196, 6629.632)
	All	897	3896.49	(3796.406, 3996.568)	3681.34	(1659.633, 7377.531)	370	3005.78	(2860.508, 3151.049)	2772.67	(912.116, 6376.844)	1294	3642.36	(3558.256, 3726.454)	3469.95	(1334.334, 7201.745)
Basophil	50-59	0	NA	(NA, NA)	NA	(NA, NA)	21	76.413	(55.268, 97.558)	84.151	(18.099, 169.795)	21	76.413	(55.268, 97.558)	84.151	(18.099, 169.795)
	60-69	42	51.309	(36.508, 66.11)	38.7	(16.201, 142.069)	73	60.026	(50.277, 69.776)	44.454	(16.391, 137.006)	122	56.836	(48.82, 64.851)	40.987	(16.166, 165.597)
	70-79	272	63.035	(52.204, 73.866)	37.721	(18.827, 189.206)	169	74.332	(65.594, 83.07)	58.773	(18.718, 236.381)	453	66.779	(59.493, 74.065)	40.826	(18.733, 222.824)
	80-89	528	65.414	(59.758, 71.07)	42.207	(19.831, 252.616)	96	72.18	(59.837, 84.523)	49.186	(20.13, 245.38)	632	66.439	(61.353, 71.525)	43.546	(19.974, 251.832)
	90+	55	65.419	(47.271, 83.566)	38.001	(18.623, 287.316)	11	58.096	(32.383, 83.809)	40.821	(23.458, 125.149)	66	64.198	(48.696, 79.701)	38.455	(18.834, 256.984)
	All	897	64.033	(59.196, 68.87)	39.722	(18.619, 251.288)	370	70.587	(64.991, 76.182)	52.742	(17.697, 236.069)	1294	65.7	(61.971, 69.43)	41.723	(18.371, 242.819)
Eosinophil	50-59	0	NA	(NA, NA)	NA	(NA, NA)	21	140.197	(102.858, 177.537)	146.292	(20.076, 269.838)	21	140.197	(102.858, 177.537)	146.292	(20.076, 269.838)
	60-69	42	159.018	(129.882, 188.155)	146.321	(31.407, 376.188)	73	108.565	(88.714, 128.415)	87.377	(16.897, 258.285)	122	125.232	(108.841, 141.623)	101.951	(21.565, 317.541)
	70-79	272	147.737	(134.169, 161.304)	122.345	(20.531, 453.545)	169	110.135	(97.849, 122.421)	94.516	(17.277, 295.65)	453	134.304	(124.662, 143.946)	113.257	(18.239, 386.962)
	80-89	528	148.693	(136.579, 160.806)	118.628	(21.067, 503.675)	96	137.268	(113.822, 160.713)	100.5	(19.871, 439.006)	632	146.594	(135.856, 157.333)	112.34	(20.247, 497.886)
	90+	55	155.805	(123.347, 188.262)	134.92	(23.902, 426.704)	11	77.969	(40.203, 115.734)	59.789	(17.524, 173.591)	66	142.832	(114.464, 171.2)	123.613	(21.242, 414.269)
	All	897	149.322	(140.78, 157.864)	122.756	(20.99, 476.269)	370	117.615	(108.186, 127.044)	95.938	(16.825, 307.174)	1294	139.982	(133.382, 146.582)	112.492	(19.425, 444)
Monocytes	50-59	0	NA	(NA, NA)	NA	(NA, NA)	21	571.533	(478.084, 664.982)	542.327	(239.56, 914.41)	21	571.533	(478.084, 664.982)	542.327	(239.56, 914.41)
	60-69	42	490.174	(433.442, 546.906)	457.328	(273.632, 911.518)	73	508.602	(461.874, 555.329)	468.43	(233.834, 1066.395)	122	505.915	(471.58, 540.25)	467.207	(250.897, 1047.311)
	70-79	272	522.691	(504.542, 540.839)	503.664	(259.565, 842.43)	169	544.187	(520.006, 568.368)	527.368	(270.271, 910.264)	453	532.299	(517.97, 546.628)	519.223	(261.539, 870.952)
	80-89	528	566.558	(550.049, 583.067)	535.649	(267.448, 977.048)	96	537.392	(498.496, 576.287)	510.175	(266.678, 988.439)	632	561.717	(546.688, 576.745)	531.792	(266.638, 983.185)
	90+	55	570.201	(515.34, 625.061)	526.09	(277.075, 1068.641)	11	499.949	(407.981, 591.916)	523.054	(251.886, 704.482)	66	558.492	(510.702, 606.282)	524.572	(242.381, 1063.461)
	All	897	549.903	(537.908, 561.897)	526.09	(261.575, 973.274)	370	535.64	(517.37, 553.91)	523.04	(253.087, 945.104)	1294	546.152	(536.271, 556.033)	524.352	(261.548, 961.111)
Lymphocytes**	50-59	0	NA	(NA, NA)	NA	(NA, NA)	21	2641.24	(2158.373, 3124.107)	2263.48	(1259.972, 4808.818)	21	2641.24	(2158.373, 3124.107)	2263.48	(1259.972, 4808.818)
	60-69	42	1918.38	(1678.432, 2158.325)	1771.51	(1008.343, 3740.73)	73	2218.41	(2016.062, 2420.768)	2148.48	(954.683, 4266.015)	122	2095.81	(1947.828, 2243.785)	1986.26	(991.236, 4225.389)
	70-79	272	1830.32	(1756.562, 1904.071)	1741.8	(810.605, 3093.726)	169	2001.7	(1901.115, 2102.287)	1940.75	(1003.78, 3635.252)	453	1899.42	(1840.724, 1958.116)	1823.13	(899.121, 3245.934)
	80-89	528	1838.69	(1782.775, 1894.608)	1765.29	(836.529, 3364.311)	96	2094.48	(1910.593, 2278.36)	1950.71	(898.319, 4282.024)	632	1880.52	(1825.724, 1935.307)	1792.73	(852.398, 3381.956)
	90+	55	1864.06	(1623.588, 2104.537)	1587.96	(718.276, 4002.358)	11	2064.52	(1400.766, 2728.268)	1742.05	(1091.989, 4154.654)	66	1897.47	(1675.786, 2119.156)	1674.49	(723.969, 4339.69)
	All	897	1841.44	(1797.861, 1885.016)	1757.39	(815.945, 3371.605)	370	2106.7	(2023.026, 2190.365)	2004.3	(982.111, 4180.613)	1294	1920.64	(1881.476, 1959.808)	1822.98	(842.129, 3620.853)
T-cells**	50-59	0	NA	(NA, NA)	NA	(NA, NA)	21	1941.1	(1591.332, 2290.877)	1690.29	(933.6, 3452.381)	21	1941.1	(1591.332, 2290.877)	1690.29	(933.6, 3452.381)
	60-69	42	1404.1	(1219.724, 1588.466)	1287.65	(592.447, 2580.276)	73	1581.05	(1434.396, 1727.699)	1534.76	(587.47, 3053.463)	122	1505.26	(1396.804, 1613.719)	1420.87	(589.516, 3026.876)
	70-79	272	1296.24	(1236.967, 1355.517)	1246.08	(496.998, 2295.037)	169	1424.52	(1346.405, 1502.629)	1341.33	(664.509, 2496.763)	453	1346.96	(1300.569, 1393.346)	1287.61	(534.424, 2383.857)
	80-89	528	1288.84	(1245.086, 1332.603)	1232.29	(516.198, 2458.621)	96	1475.17	(1332.294, 1618.052)	1350.67	(510.172, 3105.26)	632	1320.04	(1277.24, 1362.846)	1243.2	(515.4, 2600.821)
	90+	55	1305.48	(1106.312, 1504.645)	1132.02	(512.041, 2966.295)	11	1522.23	(992.446, 2052.016)	1330.57	(810.944, 3208.724)	66	1341.6	(1158.758, 1524.45)	1168.81	(526.416, 3222.583)
	All	897	1297.5	(1262.954, 1332.053)	1234.17	(504.449, 2467.299)	370	1500.77	(1436.961, 1564.575)	1399.71	(577.566, 3111.927)	1294	1358.11	(1327.532, 1388.681)	1280.33	(525.1, 2645.941)
CD4+ total**	50-59	0	NA	(NA, NA)	NA	(NA, NA)	21	1357.85	(1086.276, 1629.416)	1272.4	(465.575, 2540.943)	21	1357.85	(1086.276, 1629.416)	1272.4	(465.575, 2540.943)
	60-69	42	996.493	(856.338, 1136.649)	861.689	(393.876, 1989.727)	73	1042.85	(923.282, 1162.417)	1008.68	(289.376, 2047.53)	122	1015.84	(929.317, 1102.369)	932.515	(298.63, 2034.149)
	70-79	272	851.979	(810.072, 893.886)	816.133	(276.233, 1676.548)	169	931.407	(871.993, 990.821)	886.004	(385.919, 1853.586)	453	883.074	(849.241, 916.907)	841.734	(333.834, 1744.483)
	80-89	528	801.288	(770.691, 831.884)	746.579	(282.495, 1626.385)	96	900.355	(812.165, 988.545)	790.554	(344.867, 2159.042)	632	817.647	(788.528, 846.766)	757.036	(289.098, 1692.668)
	90+	55	626.038	(545.342, 706.735)	542.601	(252.372, 1304.297)	11	830.621	(659.138, 1002.104)	898.125	(467.985, 1147.8)	66	660.135	(586.406, 733.864)	572.468	(257.543, 1266.127)
	All	897	815.053	(791.291, 838.816)	758.943	(268.36, 1683.765)	370	966.545	(920.498, 1012.591)	896.533	(351.775, 2083.066)	1294	859.971	(838.43, 881.512)	794.503	(296.086, 1799.017)
CD4+ memory	50-59	0	NA	(NA, NA)	NA	(NA, NA)	21	909.579	(743.701, 1075.457)	819.832	(326.486, 1509.905)	21	909.579	(743.701, 1075.457)	819.832	(326.486, 1509.905)
	60-69	42	665.82	(574.504, 757.136)	589.041	(309.09, 1290.633)	73	783.285	(692.363, 874.208)	731.288	(204.568, 1501.286)	122	732.16	(668.333, 795.986)	685.672	(208.772, 1428.989)
	70-79	272	585.428	(554.731, 616.125)	566.216	(166.558, 1115.785)	169	706.164	(659.675, 752.653)	667.397	(289.835, 1542.01)	453	632.772	(606.839, 658.704)	597.597	(184.949, 1330.208)
	80-89	528	553.472	(531.701, 575.243)	509.457	(166.028, 1103.517)	96	669.718	(603.785, 735.65)	594.024	(251.347, 1373.107)	632	572.094	(550.968, 593.221)	527.586	(169.728, 1257.546)
	90+	55	450.664	(386.484, 514.843)	415.892	(127.824, 1109.993)	11	671.234	(507.182, 835.286)	616.372	(357.166, 1043.981)	66	487.425	(425.792, 549.059)	440.706	(141.568, 1127.321)
	All	897	562.119	(545.164, 579.074)	520.826	(160.588, 1147.842)	370	722.43	(688.214, 756.646)	671.441	(257.433, 1513.654)	1294	609.586	(593.698, 625.473)	564.328	(170.535, 1328.026)
CD4+ naïve	50-59	0	NA	(NA, NA)	NA	(NA, NA)	21	404.386	(255.679, 553.093)	282.863	(87.075, 1158.061)	21	404.386	(255.679, 553.093)	282.863	(87.075, 1158.061)
	60-69	42	281.522	(209.54, 353.503)	241.102	(37.901, 647.959)	73	215.405	(164.395, 266.415)	114.199	(33.636, 752.264)	122	237.399	(198.034, 276.765)	164.864	(33.9, 742.595)
	70-79	272	217.126	(194.925, 239.327)	153.311	(36.768, 673.765)	169	178.618	(150.42, 206.817)	101.644	(32.925, 673.362)	453	201.918	(184.792, 219.044)	140.462	(35.155, 686.382)
	80-89	528	195.307	(180.441, 210.174)	136.493	(39.042, 639.401)	96	184.561	(145.491, 223.631)	117.18	(25.912, 876.011)	632	193.986	(180.098, 207.874)	130.539	(33.676, 660.403)
	90+	55	124.069	(90.95, 157.188)	72.952	(39.914, 523.559)	11	106.946	(41.077, 172.815)	68.133	(43.088, 315.165)	66	121.215	(92.139, 150.291)	72.479	(40.937, 454.618)
	All	897	201.592	(189.805, 213.38)	142.792	(37.21, 651.573)	370	198.101	(176.757, 219.445)	112.279	(31.795, 846.975)	1294	200.559	(190.288, 210.829)	132.151	(34.738, 685.529)
T-regulatory	50-59	0	NA	(NA, NA)	NA	(NA, NA)	21	43.881	(37.306, 50.455)	42.9	(19.656, 67.08)	21	43.881	(37.306, 50.455)	42.9	(19.656, 67.08)
	60-69	42	49.151	(44.347, 53.955)	47.931	(26.436, 82.099)	73	44.159	(39.023, 49.296)	40.56	(24.055, 78.64)	122	46.284	(42.758, 49.81)	42.705	(24.447, 82.099)
	70-79	272	49.425	(47.147, 51.702)	47.112	(28.538, 76.475)	169	46.625	(44.469, 48.78)	45.318	(24.617, 79.934)	453	48.385	(46.795, 49.975)	46.488	(27.526, 76.549)
	80-89	528	52.508	(51.024, 53.992)	49.569	(29.474, 93.573)	96	46.077	(42.599, 49.554)	41.34	(21.85, 87.477)	632	51.567	(50.207, 52.927)	48.282	(28.07, 91.542)
	90+	55	51.305	(47.499, 55.112)	49.842	(30.088, 83.647)	11	52.441	(41.777, 63.104)	49.14	(30.634, 78.045)	66	51.495	(47.986, 55.003)	49.686	(29.835, 83.069)
	All	897	51.342	(50.184, 52.5)	48.594	(28.969, 89.31)	370	46.013	(44.295, 47.732)	42.978	(22.023, 81.89)	1294	49.826	(48.874, 50.779)	46.956	(26.777, 87.899)
CD8+ total**	50-59	0	NA	(NA, NA)	NA	(NA, NA)	21	583.259	(416.582, 749.935)	438.813	(255.3, 1447.482)	21	583.259	(416.582, 749.935)	438.813	(255.3, 1447.482)
	60-69	42	407.602	(332.281, 482.922)	400.299	(84.355, 905.734)	73	538.198	(459.491, 616.905)	454.755	(132.307, 1553.848)	122	489.419	(433.778, 545.059)	406.178	(91.145, 1406.837)
	70-79	272	444.263	(403.214, 485.312)	336.803	(85.729, 1343.159)	169	493.11	(445.719, 540.501)	420.783	(106.698, 1218.494)	453	463.883	(433.43, 494.337)	378.973	(89.386, 1306.717)
	80-89	528	487.557	(454.273, 520.841)	373.573	(81.224, 1474.907)	96	574.818	(474.124, 675.513)	413.608	(91.065, 1730.11)	632	502.396	(470.415, 534.376)	397.818	(81.586, 1534.729)
	90+	55	679.44	(511.671, 847.209)	560.111	(107.047, 2251.141)	11	691.61	(250.575, 1132.646)	493.274	(236.268, 2132.927)	66	681.469	(528.681, 834.256)	526.692	(107.511, 2562.036)
	All	897	482.45	(456.743, 508.158)	357.058	(81.455, 1472.693)	370	534.223	(494.478, 573.969)	423.255	(106.37, 1437.241)	1294	498.136	(476.832, 519.44)	397.338	(84.81, 1473.431)
CD8+ memory	50-59	0	NA	(NA, NA)	NA	(NA, NA)	21	416.068	(252.13, 580.007)	312.467	(56.717, 1256.037)	21	416.068	(252.13, 580.007)	312.467	(56.717, 1256.037)
	60-69	42	308.16	(238.138, 378.182)	275.309	(40.717, 764.488)	73	419.819	(338.33, 501.309)	324.223	(37.551, 1359.721)	122	378.873	(322.656, 435.091)	313.547	(39.285, 1286.661)
	70-79	272	366.853	(325.049, 408.658)	245.575	(36.994, 1296.386)	169	407.652	(358.494, 456.809)	329.895	(33.418, 1173.848)	453	384.036	(352.846, 415.226)	290.754	(34.803, 1259.531)
	80-89	528	413.844	(380.079, 447.608)	295.508	(38.716, 1411.115)	96	501.479	(399.428, 603.531)	352.089	(37.216, 1675.174)	632	428.911	(396.478, 461.344)	305.547	(38.428, 1481.139)
	90+	55	618.039	(450.176, 785.902)	527.138	(49.293, 2190.869)	11	628.78	(183.58, 1073.981)	434.453	(89.088, 2075.063)	66	619.829	(466.723, 772.935)	480.796	(44.821, 2500.572)
	All	897	407.167	(381.111, 433.222)	282.692	(37.615, 1404.655)	370	441.449	(400.764, 482.133)	336.574	(34.249, 1376.975)	1294	418.013	(396.375, 439.651)	306.012	(37.325, 1385.639)
CD8+ naïve	50-59	0	NA	(NA, NA)	NA	(NA, NA)	21	167.19	(122.666, 211.715)	150.613	(51.549, 344.787)	21	167.19	(122.666, 211.715)	150.613	(51.549, 344.787)
	60-69	42	99.442	(72.532, 126.352)	71.353	(28.47, 318.953)	73	118.379	(98.032, 138.726)	99.493	(25.317, 344.489)	122	110.545	(95.155, 125.935)	88.454	(25.838, 331.967)
	70-79	272	77.41	(71.033, 83.787)	57.835	(28.878, 224.2)	169	85.458	(75.928, 94.988)	63.759	(26.848, 244.079)	453	79.847	(74.61, 85.084)	58.398	(28.122, 241.132)
	80-89	528	73.713	(69.405, 78.021)	55.978	(29.481, 208.939)	96	73.339	(61.865, 84.813)	51.486	(27.127, 245.747)	632	73.485	(69.494, 77.475)	55.713	(28.491, 219.574)
	90+	55	61.402	(52.797, 70.006)	51.392	(30.46, 162.103)	11	62.83	(35.728, 89.932)	58.821	(29.77, 150.269)	66	61.64	(53.515, 69.764)	51.43	(28.993, 167.772)
	All	897	75.284	(71.816, 78.752)	56.547	(29.062, 211.498)	370	92.775	(85.361, 100.189)	67.272	(26.632, 306.79)	1294	80.123	(76.878, 83.368)	58.101	(28.146, 246.615)
B-total**	50-59	0	NA	(NA, NA)	NA	(NA, NA)	21	402.174	(298.587, 505.761)	324.324	(127.387, 848.202)	21	402.174	(298.587, 505.761)	324.324	(127.387, 848.202)
	60-69	42	230.789	(188.618, 272.96)	188.192	(57.59, 544.604)	73	338.125	(287.359, 388.891)	311.75	(69.932, 783.573)	122	296.367	(261.588, 331.146)	254.078	(52.856, 723.141)
	70-79	272	216.788	(197.566, 236.011)	188.943	(50.56, 584.428)	169	266.679	(240.161, 293.196)	240.198	(57.389, 630.116)	453	235.321	(219.976, 250.667)	204.357	(51.304, 613.575)
	80-89	528	198.188	(187.809, 208.566)	169.81	(49.992, 491.234)	96	253.618	(221.778, 285.458)	198.299	(89.888, 684.134)	632	206.933	(196.858, 217.009)	174.782	(50.368, 523.633)
	90+	55	189.72	(130.02, 249.42)	151.092	(48.682, 511.701)	11	145.252	(116.371, 174.133)	139.134	(77.3, 205.32)	66	182.308	(132.484, 232.133)	145.934	(48.827, 461.955)
	All	897	204.835	(195.475, 214.195)	177.952	(49.289, 524.446)	370	281.466	(262.436, 300.497)	234.95	(65.45, 718.684)	1294	227.216	(218.517, 235.914)	189.396	(50.299, 640.404)
B-memory	50-59	0	NA	(NA, NA)	NA	(NA, NA)	21	88.951	(59.541, 118.36)	67.453	(12.863, 231.618)	21	88.951	(59.541, 118.36)	67.453	(12.863, 231.618)
	60-69	42	66.375	(52.797, 79.953)	56.121	(17.149, 185.112)	73	93.915	(78.081, 109.749)	75.754	(13.631, 236.58)	122	84.45	(73.645, 95.255)	70.936	(16.278, 205.986)
	70-79	272	84.143	(72.135, 96.151)	66.176	(16.017, 206.112)	169	93.014	(74.018, 112.01)	68.203	(16.273, 251.786)	453	87.75	(77.649, 97.851)	67.571	(16.008, 226.108)
	80-89	528	85.386	(78.651, 92.121)	65.328	(16.894, 274.24)	96	89.448	(75.603, 103.293)	74.386	(14.28, 245.639)	632	85.966	(79.967, 91.965)	66.691	(16.822, 265.878)
	90+	55	95.593	(54.27, 136.916)	63.831	(17.071, 347.048)	11	75.226	(54.844, 95.607)	80.361	(26.098, 114.745)	66	92.198	(57.773, 126.624)	68.141	(18.147, 284.258)
	All	897	84.745	(78.8, 90.689)	64.963	(16.61, 262.098)	370	91.507	(81.55, 101.465)	74.682	(13.565, 248.681)	1294	86.814	(81.799, 91.829)	67.363	(16.061, 255.53)
B-naïve	50-59	0	NA	(NA, NA)	NA	(NA, NA)	21	313.223	(217.334, 409.112)	229.284	(83.299, 737.808)	21	313.223	(217.334, 409.112)	229.284	(83.299, 737.808)
	60-69	42	164.414	(126.442, 202.387)	115.138	(33.485, 398.705)	73	244.21	(200.65, 287.77)	197.116	(24.44, 664.88)	122	211.917	(182.057, 241.778)	181.998	(24.469, 642.422)
	70-79	272	132.645	(120.142, 145.148)	107.515	(22.706, 390.191)	169	173.664	(155.291, 192.038)	150.07	(20.218, 451.48)	453	147.572	(137.223, 157.921)	121.754	(22.295, 445.048)
	80-89	528	112.801	(105.116, 120.487)	87.434	(24.062, 341.385)	96	164.171	(135.192, 193.149)	114.943	(26.674, 546.445)	632	120.967	(113.018, 128.916)	90.925	(24.091, 387.638)
	90+	55	94.127	(68.336, 119.917)	57.305	(21.552, 331.496)	11	70.026	(41.633, 98.42)	55.045	(23.764, 140.925)	66	90.11	(68.235, 111.984)	56.812	(22.286, 329.154)
	All	897	120.09	(113.699, 126.481)	94.321	(23.281, 364.187)	370	189.959	(174.336, 205.583)	147.084	(22.288, 591.449)	1294	140.402	(133.852, 146.952)	106.589	(23.055, 503.33)
Natural Killer	50-59	0	NA	(NA, NA)	NA	(NA, NA)	21	297.962	(233.07, 362.854)	302.709	(101.492, 562.493)	21	297.962	(233.07, 362.854)	302.709	(101.492, 562.493)
	60-69	42	283.494	(242.343, 324.645)	249.612	(109.457, 570.157)	73	299.243	(261.108, 337.378)	266.279	(98.541, 648.889)	122	294.178	(266.709, 321.647)	257.24	(101.669, 658.366)
	70-79	272	317.287	(300.745, 333.829)	298.203	(106.453, 687.949)	169	310.505	(288.081, 332.93)	283.135	(100.02, 650.66)	453	317.141	(303.785, 330.497)	292.212	(100.372, 684.725)
	80-89	528	351.659	(336.569, 366.749)	327.201	(81.672, 811.778)	96	365.685	(326.12, 405.25)	341.874	(122.99, 947.128)	632	353.539	(339.578, 367.5)	329.932	(84.281, 831.937)
	90+	55	368.864	(314.269, 423.459)	352.233	(131.831, 848.205)	11	397.034	(230.942, 563.126)	328.668	(145.181, 906.656)	66	373.559	(322.347, 424.771)	333.383	(129.185, 909.337)
	All	897	339.1	(328.169, 350.03)	319.311	(94.442, 760.897)	370	324.461	(307.182, 341.74)	293.513	(100.051, 731.556)	1294	335.32	(326.172, 344.467)	308.259	(94.861, 761.925)
*WBC = White blood cell count, from WHI data. All other data is from multiplying cell deconvolution proportion estimates by WBC.
**Derived cell counts: Lymph = CD4-total + CD8-total + B-total + NK + Treg; Tcell = CD4-total + CD8-total; CD4-total = CD4mem + CD4nv + Treg; CD8-total = CD8mem + CD8nv; B-total = Bmem + Bnv; Myeloid = Gran + Mono; Gran = Neu + Eos + Bas

## Sheet: S3
Supplemental Table 3. Summary of proportions of immune cells stratified by age and race.
		White participants					Black participants					All participants
Parameter (%)	Age Group	N	Mean (95% CI)		Median	Reference Range (2.5-97.5% percentile)	N	Mean (95% CI)		Median	Reference Range (2.5-97.5% percentile)	N	Mean (95% CI)		Median	Reference Range (2.5-97.5% percentile)
Myeloid**	50-59	0	NA	(NA, NA)	NA	(NA, NA)	21	53.626	(49.784, 57.469)	54.381	(38.745, 66.018)	21	53.626	(49.784, 57.469)	54.381	(38.745, 66.018)
	60-69	42	68.796	(65.512, 72.08)	67.906	(46.096, 86.312)	73	59.477	(56.936, 62.018)	60.964	(37.199, 76.871)	122	63.388	(61.319, 65.457)	64.474	(39.498, 83.022)
	70-79	272	70.211	(69.229, 71.193)	70.384	(54.634, 84.641)	169	65.792	(64.27, 67.314)	66.595	(44.574, 79.805)	453	68.52	(67.68, 69.361)	69.28	(48.028, 83.925)
	80-89	528	72.332	(71.61, 73.053)	72.795	(54.489, 87.313)	96	63.909	(61.812, 66.005)	63.1	(46.416, 84.805)	632	71.041	(70.321, 71.761)	71.59	(50.789, 87.015)
	90+	55	72.051	(69.515, 74.587)	72.22	(57.591, 89.36)	11	66.749	(58.852, 74.646)	68.879	(48.587, 86.341)	66	71.167	(68.73, 73.605)	71.49	(52.012, 89.457)
	All	898	71.506	(70.942, 72.07)	71.714	(54.11, 86.788)	370	63.395	(62.297, 64.494)	64.019	(39.643, 81.538)	1295	69.161	(68.621, 69.701)	69.949	(46.791, 86.387)
Granulocytes**	50-59	0	NA	(NA, NA)	NA	(NA, NA)	21	43.336	(39.566, 47.105)	44.934	(27.143, 54.413)	21	43.336	(39.566, 47.105)	44.934	(27.143, 54.413)
	60-69	42	60.835	(57.346, 64.324)	60.029	(39.447, 80.64)	73	50.123	(47.451, 52.795)	52.125	(26.652, 67.719)	122	54.537	(52.325, 56.75)	56.19	(27.115, 77.47)
	70-79	272	61.501	(60.447, 62.554)	61.962	(45.497, 77.218)	169	56.31	(54.677, 57.943)	57.313	(34.281, 73.102)	453	59.512	(58.605, 60.419)	60.05	(38.04, 76.625)
	80-89	528	63.573	(62.779, 64.367)	63.942	(45.494, 80.696)	96	54.341	(52.05, 56.631)	53.162	(35.902, 77.951)	632	62.174	(61.383, 62.965)	62.868	(40.756, 79.764)
	90+	55	63.237	(60.561, 65.913)	62.909	(46.313, 80.592)	11	58.595	(50.496, 66.695)	61.52	(40.447, 79.358)	66	62.463	(59.923, 65.004)	62.668	(42.683, 81.777)
	All	898	62.796	(62.184, 63.407)	63.068	(44.031, 79.396)	370	53.91	(52.738, 55.081)	53.846	(29.78, 75.94)	1295	60.231	(59.648, 60.815)	60.94	(36.342, 78.904)
Neutrophils	50-59	0	NA	(NA, NA)	NA	(NA, NA)	21	39.327	(35.157, 43.497)	41.312	(22.474, 51.54)	21	39.327	(35.157, 43.497)	41.312	(22.474, 51.54)
	60-69	42	57.451	(53.83, 61.072)	55.938	(36.19, 79.37)	73	46.76	(44.018, 49.502)	47.67	(22.573, 65.212)	122	51.224	(48.946, 53.502)	52.432	(26.158, 75.853)
	70-79	272	58.009	(56.843, 59.174)	58.103	(38.15, 75.336)	169	53.036	(51.283, 54.788)	53.949	(28.463, 70.395)	453	56.108	(55.126, 57.091)	56.652	(31.983, 74.647)
	80-89	528	60.236	(59.362, 61.109)	60.588	(40.236, 78.058)	96	50.505	(47.999, 53.01)	49.309	(30.886, 76.636)	632	58.769	(57.904, 59.635)	59.701	(35.227, 78.047)
	90+	55	59.778	(57.018, 62.537)	59.775	(43.951, 76.323)	11	56.341	(48.408, 64.273)	58.436	(39.361, 77.11)	66	59.205	(56.63, 61.779)	59.403	(41.009, 78.156)
	All	898	59.402	(58.734, 60.07)	59.775	(39.077, 77.832)	370	50.461	(49.212, 51.709)	50.677	(26.192, 74.091)	1295	56.833	(56.207, 57.459)	57.457	(31.576, 76.845)
Basophil	50-59	0	NA	(NA, NA)	NA	(NA, NA)	21	1.379	(1.06, 1.699)	1.578	(0.478, 2.527)	21	1.379	(1.06, 1.699)	1.578	(0.478, 2.527)
	60-69	42	0.787	(0.599, 0.975)	0.478	(0.478, 1.759)	73	1.122	(0.956, 1.288)	0.91	(0.478, 2.713)	122	0.988	(0.864, 1.111)	0.651	(0.478, 2.675)
	70-79	272	1.038	(0.866, 1.209)	0.52	(0.478, 2.847)	169	1.299	(1.138, 1.461)	0.986	(0.478, 3.392)	453	1.126	(1.007, 1.246)	0.685	(0.478, 3.235)
	80-89	528	1.029	(0.931, 1.127)	0.478	(0.478, 3.911)	96	1.269	(1.079, 1.458)	0.944	(0.478, 3.389)	632	1.064	(0.977, 1.152)	0.499	(0.478, 3.824)
	90+	55	0.984	(0.754, 1.213)	0.478	(0.478, 3.257)	11	0.964	(0.529, 1.399)	0.529	(0.478, 2.127)	66	0.98	(0.78, 1.181)	0.478	(0.478, 2.99)
	All	898	1.018	(0.938, 1.097)	0.478	(0.478, 3.613)	370	1.251	(1.155, 1.347)	0.984	(0.478, 3.347)	1295	1.08	(1.018, 1.141)	0.6	(0.478, 3.474)
Eosinophil	50-59	0	NA	(NA, NA)	NA	(NA, NA)	21	2.629	(1.892, 3.366)	2.462	(0.422, 5.003)	21	2.629	(1.892, 3.366)	2.462	(0.422, 5.003)
	60-69	42	2.597	(2.178, 3.016)	2.638	(0.427, 5.15)	73	2.241	(1.759, 2.724)	1.731	(0.422, 7.559)	122	2.326	(1.998, 2.653)	1.95	(0.422, 6.379)
	70-79	272	2.454	(2.245, 2.663)	2.192	(0.422, 6.645)	169	1.975	(1.746, 2.204)	1.629	(0.422, 5.137)	453	2.277	(2.123, 2.432)	2.041	(0.422, 6.302)
	80-89	528	2.308	(2.147, 2.469)	1.958	(0.422, 6.411)	96	2.567	(2.113, 3.022)	1.993	(0.422, 7.65)	632	2.341	(2.19, 2.492)	1.958	(0.422, 7.062)
	90+	55	2.476	(1.97, 2.981)	2.382	(0.422, 6.509)	11	1.29	(0.686, 1.895)	0.944	(0.422, 2.575)	66	2.278	(1.836, 2.72)	2.091	(0.422, 6.357)
	All	898	2.376	(2.257, 2.495)	2.062	(0.422, 6.589)	370	2.198	(2.009, 2.387)	1.784	(0.422, 6.459)	1295	2.319	(2.219, 2.418)	1.999	(0.422, 6.539)
Monocytes	50-59	0	NA	(NA, NA)	NA	(NA, NA)	21	10.29	(9.212, 11.369)	9.514	(7.234, 14.761)	21	10.29	(9.212, 11.369)	9.514	(7.234, 14.761)
	60-69	42	7.961	(7.292, 8.63)	7.826	(5.029, 12.494)	73	9.354	(8.866, 9.842)	9.233	(5.303, 14.024)	122	8.851	(8.459, 9.242)	8.737	(5.029, 12.88)
	70-79	272	8.71	(8.435, 8.985)	8.454	(5.117, 13.538)	169	9.482	(9.131, 9.833)	9.178	(5.626, 14.405)	453	9.008	(8.794, 9.222)	8.731	(5.263, 13.919)
	80-89	528	8.759	(8.554, 8.963)	8.54	(4.689, 14.186)	96	9.568	(9.027, 10.109)	9.489	(4.364, 15.05)	632	8.867	(8.676, 9.058)	8.606	(4.545, 14.522)
	90+	55	8.814	(8.227, 9.4)	8.655	(5.56, 13.386)	11	8.154	(7.017, 9.291)	8.022	(5.882, 10.639)	66	8.704	(8.188, 9.22)	8.623	(5.637, 13.266)
	All	898	8.71	(8.557, 8.863)	8.484	(4.879, 13.878)	370	9.485	(9.243, 9.727)	9.266	(5.411, 14.631)	1295	8.93	(8.801, 9.058)	8.661	(4.931, 14.338)
Lymphocytes**	50-59	0	NA	(NA, NA)	NA	(NA, NA)	21	46.853	(43.081, 50.625)	45.815	(34.92, 61.657)	21	46.853	(43.081, 50.625)	45.815	(34.92, 61.657)
	60-69	42	31.709	(28.392, 35.025)	32.729	(13.572, 55.429)	73	41.117	(38.512, 43.723)	39.341	(21.937, 64.368)	122	37.198	(35.099, 39.297)	35.626	(16.878, 62.382)
	70-79	272	30.275	(29.284, 31.266)	29.746	(15.606, 46.11)	169	34.898	(33.373, 36.423)	33.929	(20.965, 56.891)	453	32.04	(31.193, 32.888)	31.418	(16.142, 52.243)
	80-89	528	28.334	(27.606, 29.062)	27.608	(13.807, 46.543)	96	36.875	(34.739, 39.012)	37.421	(16.696, 55.247)	632	29.646	(28.918, 30.374)	28.938	(14.148, 50.578)
	90+	55	28.508	(25.901, 31.115)	28.061	(11.343, 44.024)	11	34.136	(25.887, 42.386)	30.493	(14.535, 53.414)	66	29.446	(26.928, 31.964)	29.387	(11.295, 48.528)
	All	898	29.091	(28.522, 29.66)	28.725	(13.685, 46.837)	370	37.294	(36.185, 38.403)	36.889	(18.556, 61.6)	1295	31.465	(30.92, 32.01)	30.507	(14.382, 54.122)
T-cells**	50-59	0	NA	(NA, NA)	NA	(NA, NA)	21	34.606	(31.664, 37.548)	35.229	(22.851, 45.039)	21	34.606	(31.664, 37.548)	35.229	(22.851, 45.039)
	60-69	42	23.226	(20.628, 25.823)	23.817	(10.087, 41.696)	73	29.283	(27.299, 31.267)	28.142	(15.459, 47.555)	122	26.709	(25.131, 28.288)	25.026	(12.164, 44.847)
	70-79	272	21.372	(20.559, 22.185)	20.789	(9.672, 35.187)	169	24.905	(23.648, 26.161)	23.263	(13.621, 44.23)	453	22.712	(22.018, 23.407)	21.419	(10.259, 39.748)
	80-89	528	19.854	(19.264, 20.443)	19.541	(9.075, 35.219)	96	25.897	(24.107, 27.687)	25.426	(10.217, 43.004)	632	20.792	(20.206, 21.378)	20.067	(9.09, 37.998)
	90+	55	19.915	(17.682, 22.149)	18.641	(7.375, 36.675)	11	25.234	(18.328, 32.14)	23.871	(10.632, 41.206)	66	20.802	(18.645, 22.958)	19.721	(7.387, 38.346)
	All	898	20.476	(20.012, 20.94)	20.033	(8.99, 36.062)	370	26.586	(25.689, 27.484)	25.426	(12.476, 44.923)	1295	22.247	(21.809, 22.685)	21.155	(9.341, 40.643)
CD4+ total**	50-59	0	NA	(NA, NA)	NA	(NA, NA)	21	23.8	(21.317, 26.283)	23.713	(16.138, 36.133)	21	23.8	(21.317, 26.283)	23.713	(16.138, 36.133)
	60-69	42	16.266	(14.346, 18.186)	15.955	(8.102, 28.136)	73	19.344	(17.517, 21.17)	18.596	(7.142, 34.796)	122	17.93	(16.613, 19.248)	16.966	(6.605, 34.194)
	70-79	272	14.103	(13.483, 14.723)	14.214	(5.394, 24.741)	169	16.148	(15.272, 17.025)	14.762	(8.269, 29.177)	453	14.871	(14.366, 15.376)	14.376	(5.687, 28.024)
	80-89	528	12.388	(11.952, 12.824)	11.436	(4.709, 23.697)	96	15.892	(14.622, 17.161)	14.839	(6.84, 30.819)	632	12.927	(12.502, 13.352)	12.17	(4.954, 26.129)
	90+	55	9.878	(8.678, 11.077)	9.571	(4.345, 20.83)	11	14.43	(10.096, 18.764)	12.543	(6.492, 26.479)	66	10.636	(9.391, 11.882)	9.788	(4.423, 23.344)
	All	898	12.936	(12.589, 13.283)	12.28	(4.735, 24.753)	370	17.095	(16.413, 17.778)	15.566	(7.41, 32.928)	1295	14.139	(13.811, 14.467)	13.283	(5.096, 28.434)
CD4+ memory	50-59	0	NA	(NA, NA)	NA	(NA, NA)	21	16.117	(14.448, 17.787)	15.986	(9.27, 21.97)	21	16.117	(14.448, 17.787)	15.986	(9.27, 21.97)
	60-69	42	11.025	(9.639, 12.411)	10.764	(5.538, 22.617)	73	14.589	(13.201, 15.976)	13.332	(5.467, 27.052)	122	13.05	(12.037, 14.063)	12.175	(4.947, 24.767)
	70-79	272	9.676	(9.219, 10.133)	9.378	(3.006, 18.276)	169	12.28	(11.568, 12.993)	11.329	(6.157, 25.029)	453	10.671	(10.271, 11.07)	10.052	(3.742, 21.234)
	80-89	528	8.566	(8.254, 8.879)	8.174	(2.339, 17.779)	96	11.917	(10.926, 12.908)	11.291	(4.079, 22.051)	632	9.077	(8.762, 9.393)	8.516	(2.508, 18.477)
	90+	55	7.045	(6.229, 7.861)	7.445	(1.837, 12.182)	11	11.484	(8.14, 14.828)	10.665	(4.834, 20.077)	66	7.785	(6.86, 8.71)	7.805	(2.046, 17.001)
	All	898	8.925	(8.676, 9.174)	8.541	(2.506, 18.065)	370	12.835	(12.313, 13.358)	11.766	(4.878, 24.761)	1295	10.058	(9.81, 10.306)	9.378	(2.796, 21.22)
CD4+ naïve	50-59	0	NA	(NA, NA)	NA	(NA, NA)	21	6.903	(4.84, 8.965)	6.329	(1.51, 17.941)	21	6.903	(4.84, 8.965)	6.329	(1.51, 17.941)
	60-69	42	4.461	(3.442, 5.48)	4.216	(0.878, 10.956)	73	3.956	(3.018, 4.894)	2.634	(0.878, 14.51)	122	4.089	(3.429, 4.749)	2.955	(0.878, 14.055)
	70-79	272	3.609	(3.255, 3.962)	2.588	(0.878, 11.296)	169	3.075	(2.617, 3.533)	1.687	(0.878, 11.423)	453	3.393	(3.118, 3.667)	2.297	(0.878, 11.339)
	80-89	528	3.028	(2.798, 3.259)	2.199	(0.878, 10.074)	96	3.186	(2.553, 3.818)	2.486	(0.878, 11.941)	632	3.057	(2.84, 3.274)	2.254	(0.878, 10.485)
	90+	55	2.046	(1.424, 2.668)	0.878	(0.878, 9.578)	11	2.084	(0.236, 3.932)	0.878	(0.878, 8.367)	66	2.052	(1.472, 2.632)	0.878	(0.878, 9.824)
	All	898	3.211	(3.026, 3.396)	2.28	(0.878, 10.436)	370	3.465	(3.111, 3.819)	2.302	(0.878, 13.264)	1295	3.283	(3.118, 3.447)	2.28	(0.878, 11.362)
T-regulatory	50-59	0	NA	(NA, NA)	NA	(NA, NA)	21	0.78	(0.78, 0.78)	0.78	(0.78, 0.78)	21	0.78	(0.78, 0.78)	0.78	(0.78, 0.78)
	60-69	42	0.78	(0.78, 0.78)	0.78	(0.78, 0.78)	73	0.8	(0.761, 0.838)	0.78	(0.78, 0.78)	122	0.792	(0.769, 0.815)	0.78	(0.78, 0.78)
	70-79	272	0.819	(0.767, 0.87)	0.78	(0.78, 0.78)	169	0.793	(0.775, 0.811)	0.78	(0.78, 0.78)	453	0.808	(0.777, 0.839)	0.78	(0.78, 0.78)
	80-89	528	0.793	(0.78, 0.806)	0.78	(0.78, 0.78)	96	0.789	(0.775, 0.804)	0.78	(0.78, 0.807)	632	0.792	(0.781, 0.803)	0.78	(0.78, 0.78)
	90+	55	0.787	(0.773, 0.801)	0.78	(0.78, 0.78)	11	0.863	(0.685, 1.04)	0.78	(0.78, 1.445)	66	0.8	(0.771, 0.828)	0.78	(0.78, 0.943)
	All	898	0.8	(0.783, 0.817)	0.78	(0.78, 0.78)	370	0.795	(0.782, 0.807)	0.78	(0.78, 0.78)	1295	0.798	(0.785, 0.81)	0.78	(0.78, 0.78)
CD8+ total**	50-59	0	NA	(NA, NA)	NA	(NA, NA)	21	10.806	(8.291, 13.321)	10.369	(4.235, 21.865)	21	10.806	(8.291, 13.321)	10.369	(4.235, 21.865)
	60-69	42	6.96	(5.631, 8.288)	6.729	(1.559, 15.669)	73	9.939	(8.641, 11.238)	9.122	(2.868, 20.424)	122	8.779	(7.832, 9.725)	7.91	(1.559, 18.494)
	70-79	272	7.269	(6.643, 7.895)	5.799	(1.559, 21.493)	169	8.756	(7.905, 9.607)	7.607	(1.559, 22.276)	453	7.841	(7.345, 8.338)	6.661	(1.559, 21.766)
	80-89	528	7.466	(6.991, 7.94)	5.751	(1.559, 21.405)	96	10.006	(8.58, 11.431)	8.864	(1.559, 27.748)	632	7.865	(7.407, 8.324)	6.138	(1.559, 22.287)
	90+	55	10.038	(7.967, 12.109)	8.777	(1.612, 28.337)	11	10.803	(5.733, 15.874)	9.034	(3.809, 26.773)	66	10.165	(8.3, 12.031)	8.906	(1.654, 30.372)
	All	898	7.54	(7.174, 7.906)	5.818	(1.559, 21.599)	370	9.491	(8.871, 10.111)	8.545	(1.559, 23.651)	1295	8.108	(7.793, 8.423)	6.715	(1.559, 22.443)
CD8+ memory	50-59	0	NA	(NA, NA)	NA	(NA, NA)	21	7.658	(5.118, 10.197)	7.385	(0.835, 19.516)	21	7.658	(5.118, 10.197)	7.385	(0.835, 19.516)
	60-69	42	5.379	(4.035, 6.723)	4.571	(0.801, 13.829)	73	7.706	(6.285, 9.126)	6.049	(0.801, 19.666)	122	6.812	(5.813, 7.81)	5.944	(0.801, 17.729)
	70-79	272	6.004	(5.354, 6.654)	4.61	(0.801, 20.735)	169	7.284	(6.394, 8.173)	5.826	(0.801, 21.518)	453	6.51	(5.994, 7.026)	4.987	(0.801, 21.008)
	80-89	528	6.35	(5.862, 6.839)	4.7	(0.801, 20.647)	96	8.762	(7.289, 10.234)	7.474	(0.801, 26.99)	632	6.734	(6.262, 7.205)	4.978	(0.801, 21.529)
	90+	55	9.085	(6.974, 11.195)	8.019	(0.801, 27.579)	11	9.743	(4.47, 15.017)	8.276	(1.318, 26.015)	66	9.194	(7.287, 11.102)	8.148	(0.801, 29.614)
	All	898	6.368	(5.99, 6.745)	4.68	(0.801, 20.841)	370	7.845	(7.196, 8.494)	6.71	(0.801, 22.893)	1295	6.803	(6.478, 7.128)	5.278	(0.801, 21.569)
CD8+ naïve	50-59	0	NA	(NA, NA)	NA	(NA, NA)	21	3.149	(2.347, 3.95)	3.082	(0.812, 6.606)	21	3.149	(2.347, 3.95)	3.082	(0.812, 6.606)
	60-69	42	1.581	(1.194, 1.968)	1.09	(0.758, 4.933)	73	2.234	(1.87, 2.597)	1.831	(0.758, 5.549)	122	1.967	(1.706, 2.229)	1.406	(0.758, 5.398)
	70-79	272	1.265	(1.172, 1.358)	0.758	(0.758, 3.616)	169	1.473	(1.315, 1.63)	0.996	(0.758, 3.935)	453	1.332	(1.25, 1.413)	0.758	(0.758, 3.677)
	80-89	528	1.115	(1.055, 1.176)	0.758	(0.758, 2.937)	96	1.244	(1.096, 1.392)	0.758	(0.758, 3.135)	632	1.132	(1.076, 1.187)	0.758	(0.758, 3.005)
	90+	55	0.953	(0.827, 1.079)	0.758	(0.758, 2.197)	11	1.06	(0.501, 1.619)	0.758	(0.758, 2.932)	66	0.971	(0.839, 1.103)	0.758	(0.758, 2.706)
	All	898	1.172	(1.123, 1.222)	0.758	(0.758, 3.458)	370	1.646	(1.519, 1.774)	1.09	(0.758, 5.12)	1295	1.305	(1.253, 1.357)	0.758	(0.758, 4.127)
B-total**	50-59	0	NA	(NA, NA)	NA	(NA, NA)	21	6.956	(5.791, 8.122)	6.652	(2.8, 11.812)	21	6.956	(5.791, 8.122)	6.652	(2.8, 11.812)
	60-69	42	3.805	(3.186, 4.424)	3.828	(0.811, 7.706)	73	6.406	(5.467, 7.346)	5.84	(1.582, 17.726)	122	5.371	(4.73, 6.011)	4.537	(0.811, 17.052)
	70-79	272	3.591	(3.316, 3.866)	3.198	(0.832, 9.575)	169	4.573	(4.129, 5.017)	4.193	(1.155, 9.931)	453	3.952	(3.714, 4.19)	3.528	(0.938, 9.794)
	80-89	528	3.075	(2.922, 3.228)	2.652	(0.811, 7.665)	96	4.516	(4.002, 5.029)	3.666	(1.417, 10.272)	632	3.297	(3.141, 3.453)	2.835	(0.811, 8.279)
	90+	55	2.829	(2.142, 3.516)	2.474	(0.858, 6.53)	11	2.554	(1.776, 3.332)	2.577	(0.958, 4.805)	66	2.783	(2.203, 3.364)	2.486	(0.811, 6.482)
	All	898	3.251	(3.117, 3.384)	2.821	(0.811, 7.831)	370	4.995	(4.671, 5.319)	4.299	(1.193, 12.184)	1295	3.755	(3.617, 3.893)	3.183	(0.811, 9.76)
B-memory	50-59	0	NA	(NA, NA)	NA	(NA, NA)	21	1.533	(1.112, 1.954)	1.205	(0.428, 3.294)	21	1.533	(1.112, 1.954)	1.205	(0.428, 3.294)
	60-69	42	1.077	(0.887, 1.267)	0.947	(0.328, 2.117)	73	1.762	(1.477, 2.046)	1.494	(0.332, 4.889)	122	1.505	(1.315, 1.695)	1.349	(0.328, 4.205)
	70-79	272	1.364	(1.207, 1.522)	1.187	(0.328, 3.233)	169	1.601	(1.276, 1.925)	1.187	(0.328, 3.911)	453	1.455	(1.302, 1.609)	1.189	(0.328, 3.489)
	80-89	528	1.319	(1.214, 1.423)	1.059	(0.328, 4.819)	96	1.618	(1.314, 1.922)	1.34	(0.328, 3.937)	632	1.362	(1.264, 1.461)	1.122	(0.328, 4.797)
	90+	55	1.392	(0.922, 1.861)	1.023	(0.328, 3.953)	11	1.316	(0.876, 1.755)	1.312	(0.348, 2.355)	66	1.379	(0.985, 1.773)	1.043	(0.328, 3.315)
	All	898	1.326	(1.243, 1.409)	1.09	(0.328, 4.276)	370	1.625	(1.447, 1.802)	1.303	(0.328, 4.076)	1295	1.412	(1.335, 1.489)	1.172	(0.328, 4.097)
B-naïve	50-59	0	NA	(NA, NA)	NA	(NA, NA)	21	5.423	(4.253, 6.593)	5.39	(1.497, 10.905)	21	5.423	(4.253, 6.593)	5.39	(1.497, 10.905)
	60-69	42	2.728	(2.152, 3.303)	2.809	(0.483, 6.855)	73	4.645	(3.787, 5.502)	4.236	(0.483, 16.689)	122	3.866	(3.292, 4.439)	3.251	(0.483, 14.168)
	70-79	272	2.227	(2.022, 2.432)	1.874	(0.483, 5.995)	169	2.972	(2.678, 3.267)	2.732	(0.483, 8.456)	453	2.497	(2.328, 2.665)	2.116	(0.483, 7.265)
	80-89	528	1.756	(1.643, 1.869)	1.418	(0.483, 4.986)	96	2.898	(2.444, 3.352)	2.162	(0.483, 8.037)	632	1.935	(1.813, 2.056)	1.521	(0.483, 6.191)
	90+	55	1.437	(1.084, 1.791)	0.935	(0.483, 5.633)	11	1.238	(0.547, 1.929)	0.957	(0.483, 3.432)	66	1.404	(1.094, 1.714)	0.946	(0.483, 5.616)
	All	898	1.925	(1.826, 2.024)	1.548	(0.483, 5.584)	370	3.371	(3.103, 3.638)	2.727	(0.483, 9.719)	1295	2.343	(2.234, 2.452)	1.834	(0.483, 7.108)
Natural Killer	50-59	0	NA	(NA, NA)	NA	(NA, NA)	21	5.29	(4.462, 6.119)	4.91	(2.614, 8.456)	21	5.29	(4.462, 6.119)	4.91	(2.614, 8.456)
	60-69	42	4.678	(4.068, 5.288)	4.521	(1.581, 8.338)	73	5.428	(4.917, 5.939)	5.15	(2.576, 10.849)	122	5.118	(4.739, 5.496)	4.902	(2.238, 10.522)
	70-79	272	5.312	(5.043, 5.581)	5.005	(1.903, 10.325)	169	5.42	(5.074, 5.766)	5.26	(1.646, 10.294)	453	5.376	(5.166, 5.586)	5.106	(1.781, 10.36)
	80-89	528	5.406	(5.197, 5.614)	5.109	(1.471, 11.069)	96	6.463	(5.847, 7.078)	6.232	(1.813, 13.553)	632	5.557	(5.357, 5.757)	5.287	(1.552, 11.368)
	90+	55	5.764	(4.955, 6.572)	4.988	(2.235, 13.297)	11	6.349	(4.479, 8.218)	6.517	(2.181, 10.831)	66	5.861	(5.137, 6.585)	5.188	(1.935, 13.287)
	All	898	5.365	(5.207, 5.523)	5.038	(1.566, 10.904)	370	5.712	(5.456, 5.969)	5.369	(1.717, 11.391)	1295	5.463	(5.331, 5.596)	5.144	(1.587, 11.042)
**Derived cell counts: Lymph = CD4-total + CD8-total + B-total + NK + Treg; Tcell = CD4-total + CD8-total; CD4-total = CD4mem + CD4nv + Treg; CD8-total = CD8mem + CD8nv; B-total = Bmem + Bnv; Myeloid = Gran + Mono; Gran = Neu + Eos + Bas

## Sheet: S4
Supplemental Table 4. Summary of immune cell ratios stratified by age and race.
		White participants					Black participants					All participants
Metric	Age Group	N	Mean (95% CI)		Median	Reference Range (2.5-97.5% percentile)	N	Mean (95% CI)		Median	Reference Range (2.5-97.5% percentile)	N	Mean (95% CI)		Median	Reference Range (2.5-97.5% percentile)
Myeloid-to-lymphocyte
Neutrophil/Lymphocyte	50-59	0	NA	(NA, NA)	NA	(NA, NA)	21	0.894	(0.741, 1.047)	0.937	(0.367, 1.494)	21	0.894	(0.741, 1.047)	0.937	(0.367, 1.494)
	60-69	42	2.273	(1.755, 2.79)	1.708	(0.652, 5.771)	73	1.301	(1.148, 1.454)	1.223	(0.355, 2.761)	122	1.684	(1.47, 1.898)	1.473	(0.406, 4.463)
	70-79	272	2.191	(2.056, 2.325)	1.956	(0.892, 4.822)	169	1.744	(1.615, 1.872)	1.603	(0.509, 3.312)	453	2.015	(1.919, 2.11)	1.8	(0.631, 4.516)
	80-89	528	2.496	(2.365, 2.628)	2.178	(0.872, 5.498)	96	1.661	(1.42, 1.902)	1.3	(0.559, 4.562)	632	2.365	(2.247, 2.483)	2.044	(0.721, 5.414)
	90+	55	2.587	(2.123, 3.05)	2.221	(1, 6.784)	11	2.123	(0.987, 3.259)	1.96	(0.745, 5.842)	66	2.509	(2.09, 2.929)	2.06	(0.851, 7.008)
	All	898	2.399	(2.304, 2.494)	2.074	(0.848, 5.507)	370	1.598	(1.5, 1.696)	1.384	(0.428, 3.954)	1295	2.162	(2.087, 2.236)	1.879	(0.597, 5.281)
Lymphocyte/Monocyte	50-59	0	NA	(NA, NA)	NA	(NA, NA)	21	4.804	(4.161, 5.448)	4.809	(2.493, 7.162)	21	4.804	(4.161, 5.448)	4.809	(2.493, 7.162)
	60-69	42	4.194	(3.658, 4.729)	3.859	(1.69, 8.345)	73	4.611	(4.213, 5.01)	4.266	(2.261, 9.216)	122	4.395	(4.091, 4.698)	4.007	(2.142, 9.01)
	70-79	272	3.657	(3.506, 3.808)	3.427	(1.695, 6.148)	169	3.838	(3.642, 4.035)	3.613	(1.968, 6.706)	453	3.723	(3.606, 3.84)	3.504	(1.743, 6.425)
	80-89	528	3.421	(3.315, 3.526)	3.304	(1.533, 6.186)	96	4.088	(3.767, 4.408)	3.865	(1.858, 7.769)	632	3.53	(3.427, 3.632)	3.377	(1.551, 6.469)
	90+	55	3.37	(3.027, 3.714)	3.218	(1.291, 5.766)	11	4.316	(3.084, 5.549)	4.133	(2.036, 7.801)	66	3.528	(3.182, 3.874)	3.352	(1.423, 6.608)
	All	898	3.526	(3.441, 3.61)	3.373	(1.557, 6.311)	370	4.125	(3.97, 4.279)	3.94	(1.949, 7.884)	1295	3.699	(3.625, 3.774)	3.502	(1.635, 6.829)
Eosinophil/Lymphocyte	50-59	0	NA	(NA, NA)	NA	(NA, NA)	21	0.056	(0.04, 0.073)	0.053	(0.01, 0.119)	21	0.056	(0.04, 0.073)	0.053	(0.01, 0.119)
	60-69	42	0.084	(0.071, 0.097)	0.081	(0.02, 0.162)	73	0.06	(0.043, 0.076)	0.043	(0.009, 0.21)	122	0.067	(0.056, 0.079)	0.051	(0.011, 0.194)
	70-79	272	0.082	(0.076, 0.089)	0.072	(0.013, 0.224)	169	0.056	(0.049, 0.064)	0.046	(0.012, 0.147)	453	0.073	(0.068, 0.078)	0.064	(0.012, 0.203)
	80-89	528	0.084	(0.077, 0.09)	0.065	(0.014, 0.27)	96	0.068	(0.056, 0.081)	0.049	(0.011, 0.24)	632	0.081	(0.075, 0.087)	0.063	(0.013, 0.267)
	90+	55	0.098	(0.072, 0.123)	0.076	(0.012, 0.296)	11	0.043	(0.021, 0.064)	0.034	(0.008, 0.098)	66	0.088	(0.067, 0.11)	0.071	(0.009, 0.29)
	All	898	0.084	(0.08, 0.089)	0.07	(0.013, 0.267)	370	0.06	(0.054, 0.065)	0.046	(0.01, 0.181)	1295	0.077	(0.073, 0.081)	0.063	(0.012, 0.253)
Basophil/Lymphocyte	50-59	0	NA	(NA, NA)	NA	(NA, NA)	21	0.03	(0.023, 0.036)	0.029	(0.01, 0.054)	21	0.03	(0.023, 0.036)	0.029	(0.01, 0.054)
	60-69	42	0.03	(0.019, 0.041)	0.018	(0.009, 0.076)	73	0.029	(0.025, 0.033)	0.023	(0.008, 0.074)	122	0.029	(0.025, 0.034)	0.02	(0.008, 0.076)
	70-79	272	0.037	(0.031, 0.042)	0.023	(0.011, 0.112)	169	0.041	(0.036, 0.046)	0.032	(0.009, 0.136)	453	0.038	(0.034, 0.042)	0.024	(0.01, 0.13)
	80-89	528	0.039	(0.036, 0.042)	0.024	(0.011, 0.145)	96	0.038	(0.032, 0.044)	0.032	(0.009, 0.129)	632	0.039	(0.036, 0.042)	0.025	(0.01, 0.139)
	90+	55	0.043	(0.029, 0.056)	0.022	(0.011, 0.158)	11	0.035	(0.014, 0.056)	0.02	(0.009, 0.093)	66	0.042	(0.03, 0.053)	0.021	(0.01, 0.155)
	All	898	0.038	(0.035, 0.041)	0.023	(0.011, 0.142)	370	0.037	(0.034, 0.04)	0.029	(0.009, 0.13)	1295	0.038	(0.035, 0.04)	0.024	(0.01, 0.134)
Myeloid-to-myeloid
Eosinophil/Neutrophil	50-59	0	NA	(NA, NA)	NA	(NA, NA)	21	0.076	(0.05, 0.103)	0.061	(0.009, 0.204)	21	0.076	(0.05, 0.103)	0.061	(0.009, 0.204)
	60-69	42	0.049	(0.04, 0.058)	0.049	(0.005, 0.109)	73	0.055	(0.042, 0.068)	0.035	(0.007, 0.222)	122	0.051	(0.043, 0.06)	0.043	(0.006, 0.157)
	70-79	272	0.046	(0.042, 0.051)	0.037	(0.006, 0.136)	169	0.045	(0.038, 0.052)	0.032	(0.006, 0.176)	453	0.046	(0.042, 0.05)	0.035	(0.006, 0.152)
	80-89	528	0.042	(0.039, 0.045)	0.033	(0.005, 0.132)	96	0.06	(0.047, 0.073)	0.043	(0.006, 0.171)	632	0.045	(0.041, 0.048)	0.034	(0.005, 0.148)
	90+	55	0.045	(0.035, 0.055)	0.041	(0.006, 0.122)	11	0.023	(0.012, 0.034)	0.021	(0.006, 0.05)	66	0.041	(0.032, 0.05)	0.036	(0.005, 0.121)
	All	898	0.044	(0.041, 0.046)	0.035	(0.006, 0.132)	370	0.052	(0.046, 0.058)	0.035	(0.006, 0.189)	1295	0.046	(0.044, 0.048)	0.035	(0.006, 0.155)
Eosinophil+Basophil/Neutrophil	50-59	0	NA	(NA, NA)	NA	(NA, NA)	21	0.116	(0.081, 0.152)	0.118	(0.026, 0.288)	21	0.116	(0.081, 0.152)	0.118	(0.026, 0.288)
	60-69	42	0.063	(0.053, 0.072)	0.062	(0.016, 0.119)	73	0.081	(0.066, 0.096)	0.059	(0.017, 0.239)	122	0.073	(0.063, 0.082)	0.061	(0.014, 0.209)
	70-79	272	0.066	(0.059, 0.074)	0.052	(0.013, 0.178)	169	0.072	(0.061, 0.083)	0.054	(0.014, 0.212)	453	0.068	(0.062, 0.074)	0.053	(0.013, 0.21)
	80-89	528	0.061	(0.057, 0.066)	0.047	(0.012, 0.195)	96	0.087	(0.072, 0.102)	0.071	(0.012, 0.196)	632	0.065	(0.06, 0.069)	0.049	(0.012, 0.196)
	90+	55	0.061	(0.051, 0.072)	0.054	(0.013, 0.139)	11	0.041	(0.028, 0.053)	0.038	(0.016, 0.066)	66	0.058	(0.049, 0.067)	0.051	(0.014, 0.136)
	All	898	0.063	(0.059, 0.066)	0.05	(0.012, 0.182)	370	0.079	(0.072, 0.087)	0.059	(0.014, 0.234)	1295	0.067	(0.064, 0.071)	0.053	(0.012, 0.209)
Neutrophil/Monocyte	50-59	0	NA	(NA, NA)	NA	(NA, NA)	21	4.027	(3.429, 4.626)	4.229	(1.806, 6.193)	21	4.027	(3.429, 4.626)	4.229	(1.806, 6.193)
	60-69	42	8.026	(6.766, 9.287)	7.099	(3.532, 13.694)	73	5.359	(4.885, 5.834)	5.341	(1.955, 9.65)	122	6.379	(5.816, 6.941)	5.967	(2.211, 13.071)
	70-79	272	7.248	(6.896, 7.601)	6.902	(3.146, 13.18)	169	6.074	(5.694, 6.454)	5.85	(2.226, 11.063)	453	6.79	(6.529, 7.05)	6.558	(2.944, 12.941)
	80-89	528	7.862	(7.35, 8.374)	6.879	(3.197, 15.998)	96	6.005	(5.333, 6.677)	5.13	(2.248, 16.2)	632	7.585	(7.143, 8.027)	6.66	(3.052, 16.132)
	90+	55	7.429	(6.457, 8.401)	6.548	(3.424, 13.028)	11	7.256	(5.608, 8.905)	7.3	(4.293, 11.984)	66	7.4	(6.56, 8.24)	6.656	(3.498, 13.16)
	All	898	7.657	(7.327, 7.987)	6.881	(3.166, 15.07)	370	5.834	(5.562, 6.106)	5.476	(2.116, 11.893)	1295	7.126	(6.88, 7.372)	6.482	(2.855, 14.15)
T cell-to-T cell
CD4T/CD8T	50-59	0	NA	(NA, NA)	NA	(NA, NA)	21	2.978	(2.093, 3.864)	2.634	(0.925, 7.282)	21	2.978	(2.093, 3.864)	2.634	(0.925, 7.282)
	60-69	42	3.496	(2.47, 4.521)	2.722	(0.968, 14.855)	73	2.654	(2.113, 3.196)	1.945	(0.492, 7.663)	122	2.976	(2.48, 3.471)	2.237	(0.56, 12.895)
	70-79	272	3.332	(2.985, 3.679)	2.425	(0.434, 10.793)	169	2.962	(2.521, 3.403)	2.166	(0.562, 11.546)	453	3.164	(2.898, 3.43)	2.296	(0.482, 11.1)
	80-89	528	3.059	(2.808, 3.31)	1.972	(0.342, 11.272)	96	2.722	(2.215, 3.228)	1.835	(0.409, 9.626)	632	3.018	(2.793, 3.244)	1.91	(0.343, 11.066)
	90+	55	2.028	(1.395, 2.661)	1.122	(0.279, 9.058)	11	1.715	(1.087, 2.343)	1.619	(0.455, 3.465)	66	1.976	(1.443, 2.509)	1.316	(0.281, 8.003)
	All	898	3.099	(2.908, 3.29)	2.101	(0.34, 11.19)	370	2.803	(2.537, 3.069)	1.971	(0.473, 10.773)	1295	3.012	(2.857, 3.166)	2.063	(0.35, 11.097)
CD4 naïve/CD8 naïve	50-59	0	NA	(NA, NA)	NA	(NA, NA)	21	2.816	(1.884, 3.749)	2.204	(0.562, 6.815)	21	2.816	(1.884, 3.749)	2.204	(0.562, 6.815)
	60-69	42	3.848	(2.806, 4.89)	2.761	(0.309, 12.827)	73	2.109	(1.643, 2.575)	1.158	(0.316, 7.04)	122	2.722	(2.251, 3.193)	1.883	(0.308, 10.554)
	70-79	272	3.396	(3.015, 3.776)	2.135	(0.461, 11.861)	169	2.513	(2.123, 2.904)	1.307	(0.358, 9.518)	453	3.072	(2.796, 3.349)	1.814	(0.38, 11.073)
	80-89	528	3.107	(2.864, 3.349)	2.056	(0.452, 10.716)	96	3.1	(2.349, 3.851)	1.603	(0.45, 14.943)	632	3.11	(2.877, 3.344)	2.034	(0.448, 11.009)
	90+	55	2.294	(1.608, 2.979)	1.158	(0.641, 9.636)	11	2.31	(0, 4.725)	1.158	(0.872, 10.409)	66	2.297	(1.631, 2.962)	1.158	(0.66, 11.617)
	All	898	3.179	(2.985, 3.374)	2.062	(0.444, 11.558)	370	2.597	(2.307, 2.886)	1.283	(0.374, 10.048)	1295	3.014	(2.854, 3.174)	1.832	(0.419, 11.073)
CD4 naïve/Total CD4T	50-59	0	NA	(NA, NA)	NA	(NA, NA)	21	0.279	(0.218, 0.34)	0.311	(0.066, 0.518)	21	0.279	(0.218, 0.34)	0.311	(0.066, 0.518)
	60-69	42	0.262	(0.222, 0.302)	0.264	(0.06, 0.465)	73	0.185	(0.155, 0.215)	0.156	(0.041, 0.458)	122	0.214	(0.19, 0.237)	0.195	(0.042, 0.465)
	70-79	272	0.24	(0.223, 0.257)	0.212	(0.057, 0.554)	169	0.18	(0.16, 0.2)	0.125	(0.039, 0.479)	453	0.216	(0.203, 0.229)	0.186	(0.044, 0.535)
	80-89	528	0.229	(0.217, 0.24)	0.205	(0.061, 0.524)	96	0.189	(0.164, 0.214)	0.164	(0.039, 0.451)	632	0.222	(0.212, 0.233)	0.194	(0.052, 0.515)
	90+	55	0.191	(0.16, 0.222)	0.154	(0.068, 0.514)	11	0.128	(0.064, 0.193)	0.092	(0.041, 0.328)	66	0.18	(0.152, 0.208)	0.146	(0.054, 0.51)
	All	898	0.231	(0.223, 0.24)	0.207	(0.06, 0.533)	370	0.187	(0.174, 0.2)	0.147	(0.039, 0.483)	1295	0.218	(0.211, 0.226)	0.189	(0.047, 0.518)
CD4 naïve/CD4 memory	50-59	0	NA	(NA, NA)	NA	(NA, NA)	21	0.462	(0.319, 0.605)	0.474	(0.074, 1.163)	21	0.462	(0.319, 0.605)	0.474	(0.074, 1.163)
	60-69	42	0.437	(0.346, 0.528)	0.389	(0.068, 0.973)	73	0.286	(0.218, 0.354)	0.193	(0.044, 0.905)	122	0.34	(0.288, 0.393)	0.258	(0.045, 0.973)
	70-79	272	0.418	(0.373, 0.463)	0.297	(0.065, 1.388)	169	0.28	(0.238, 0.322)	0.15	(0.042, 0.977)	453	0.363	(0.331, 0.395)	0.247	(0.048, 1.304)
	80-89	528	0.391	(0.362, 0.42)	0.284	(0.069, 1.254)	96	0.29	(0.238, 0.341)	0.211	(0.042, 0.922)	632	0.375	(0.349, 0.401)	0.272	(0.058, 1.221)
	90+	55	0.316	(0.233, 0.399)	0.203	(0.077, 1.256)	11	0.178	(0.068, 0.287)	0.112	(0.044, 0.527)	66	0.293	(0.222, 0.365)	0.199	(0.061, 1.183)
	All	898	0.397	(0.374, 0.42)	0.287	(0.068, 1.316)	370	0.291	(0.263, 0.319)	0.188	(0.042, 1)	1295	0.365	(0.347, 0.383)	0.256	(0.052, 1.252)
CD8 naïve/Total CD8T	50-59	0	NA	(NA, NA)	NA	(NA, NA)	21	0.356	(0.249, 0.462)	0.284	(0.069, 0.809)	21	0.356	(0.249, 0.462)	0.284	(0.069, 0.809)
	60-69	42	0.316	(0.244, 0.388)	0.256	(0.052, 0.745)	73	0.293	(0.239, 0.348)	0.228	(0.038, 0.812)	122	0.302	(0.26, 0.344)	0.229	(0.041, 0.81)
	70-79	272	0.29	(0.263, 0.317)	0.213	(0.035, 0.74)	169	0.264	(0.229, 0.299)	0.15	(0.034, 0.756)	453	0.276	(0.255, 0.297)	0.182	(0.035, 0.746)
	80-89	528	0.264	(0.245, 0.283)	0.162	(0.036, 0.771)	96	0.227	(0.182, 0.272)	0.13	(0.027, 0.77)	632	0.258	(0.24, 0.275)	0.159	(0.034, 0.773)
	90+	55	0.198	(0.146, 0.25)	0.118	(0.027, 0.611)	11	0.164	(0.014, 0.314)	0.093	(0.03, 0.664)	66	0.192	(0.144, 0.24)	0.098	(0.025, 0.64)
	All	898	0.27	(0.255, 0.285)	0.177	(0.035, 0.746)	370	0.262	(0.239, 0.286)	0.166	(0.032, 0.788)	1295	0.266	(0.254, 0.279)	0.173	(0.034, 0.769)
CD8 naïve/CD8 memory	50-59	0	NA	(NA, NA)	NA	(NA, NA)	21	0.944	(0.375, 1.513)	0.396	(0.075, 4.241)	21	0.944	(0.375, 1.513)	0.396	(0.075, 4.241)
	60-69	42	0.727	(0.449, 1.004)	0.348	(0.055, 2.923)	73	0.754	(0.474, 1.035)	0.296	(0.04, 4.322)	122	0.754	(0.554, 0.955)	0.297	(0.043, 4.26)
	70-79	272	0.647	(0.55, 0.744)	0.27	(0.037, 2.845)	169	0.61	(0.476, 0.743)	0.177	(0.035, 3.093)	453	0.62	(0.543, 0.697)	0.222	(0.036, 2.937)
	80-89	528	0.603	(0.525, 0.68)	0.193	(0.037, 3.36)	96	0.521	(0.344, 0.698)	0.15	(0.028, 3.36)	632	0.587	(0.517, 0.657)	0.189	(0.036, 3.413)
	90+	55	0.356	(0.226, 0.487)	0.134	(0.028, 1.573)	11	0.507	(0, 1.383)	0.102	(0.031, 3.389)	66	0.382	(0.215, 0.548)	0.109	(0.026, 1.8)
	All	898	0.607	(0.551, 0.663)	0.215	(0.037, 2.937)	370	0.631	(0.53, 0.732)	0.199	(0.033, 3.72)	1295	0.61	(0.561, 0.659)	0.209	(0.035, 3.331)
Treg/Total CD4T	50-59	0	NA	(NA, NA)	NA	(NA, NA)	21	0.034	(0.031, 0.038)	0.033	(0.022, 0.048)	21	0.034	(0.031, 0.038)	0.033	(0.022, 0.048)
	60-69	42	0.057	(0.047, 0.068)	0.049	(0.028, 0.096)	73	0.05	(0.044, 0.056)	0.042	(0.022, 0.119)	122	0.054	(0.048, 0.059)	0.046	(0.023, 0.118)
	70-79	272	0.068	(0.063, 0.073)	0.057	(0.032, 0.164)	169	0.055	(0.052, 0.059)	0.053	(0.027, 0.096)	453	0.063	(0.06, 0.066)	0.055	(0.028, 0.145)
	80-89	528	0.077	(0.074, 0.081)	0.068	(0.033, 0.184)	96	0.058	(0.052, 0.064)	0.053	(0.025, 0.114)	632	0.074	(0.071, 0.077)	0.064	(0.03, 0.171)
	90+	55	0.097	(0.084, 0.109)	0.081	(0.038, 0.203)	11	0.07	(0.049, 0.091)	0.063	(0.03, 0.126)	66	0.092	(0.081, 0.103)	0.081	(0.033, 0.195)
	All	898	0.075	(0.072, 0.077)	0.064	(0.032, 0.175)	370	0.054	(0.052, 0.057)	0.051	(0.024, 0.113)	1295	0.069	(0.066, 0.071)	0.059	(0.027, 0.165)
B cell-to-B cell
B naïve/Total B	50-59	0	NA	(NA, NA)	NA	(NA, NA)	21	0.763	(0.689, 0.837)	0.809	(0.357, 0.93)	21	0.763	(0.689, 0.837)	0.809	(0.357, 0.93)
	60-69	42	0.669	(0.615, 0.723)	0.677	(0.288, 0.929)	73	0.671	(0.628, 0.715)	0.674	(0.226, 0.955)	122	0.666	(0.633, 0.698)	0.669	(0.231, 0.946)
	70-79	272	0.596	(0.572, 0.619)	0.609	(0.218, 0.904)	169	0.643	(0.613, 0.674)	0.672	(0.207, 0.925)	453	0.611	(0.593, 0.63)	0.638	(0.208, 0.915)
	80-89	528	0.559	(0.54, 0.577)	0.578	(0.165, 0.911)	96	0.603	(0.558, 0.648)	0.635	(0.155, 0.947)	632	0.565	(0.548, 0.582)	0.593	(0.161, 0.913)
	90+	55	0.506	(0.447, 0.565)	0.501	(0.169, 0.855)	11	0.469	(0.33, 0.607)	0.436	(0.184, 0.784)	66	0.5	(0.447, 0.553)	0.496	(0.168, 0.855)
	All	898	0.572	(0.558, 0.585)	0.596	(0.175, 0.911)	370	0.64	(0.619, 0.661)	0.664	(0.201, 0.935)	1295	0.591	(0.579, 0.602)	0.607	(0.177, 0.919)
B naïve/B memory	50-59	0	NA	(NA, NA)	NA	(NA, NA)	21	5.058	(3.342, 6.773)	4.224	(0.607, 13.46)	21	5.058	(3.342, 6.773)	4.224	(0.607, 13.46)
	60-69	42	3.407	(2.294, 4.52)	2.1	(0.405, 13.035)	73	4.461	(2.644, 6.278)	2.072	(0.292, 23.007)	122	3.941	(2.794, 5.089)	2.021	(0.3, 17.496)
	70-79	272	2.418	(2.095, 2.742)	1.559	(0.279, 9.425)	169	3.161	(2.667, 3.655)	2.052	(0.261, 12.286)	453	2.672	(2.403, 2.942)	1.764	(0.263, 10.81)
	80-89	528	2.22	(2, 2.439)	1.372	(0.197, 10.203)	96	3.167	(2.262, 4.072)	1.74	(0.184, 18.353)	632	2.359	(2.129, 2.588)	1.457	(0.193, 10.506)
	90+	55	1.789	(1.158, 2.42)	1.006	(0.203, 5.919)	11	1.269	(0.474, 2.064)	0.772	(0.227, 3.653)	66	1.702	(1.165, 2.24)	0.985	(0.202, 5.909)
	All	898	2.309	(2.135, 2.484)	1.473	(0.212, 10.248)	370	3.47	(2.979, 3.962)	1.977	(0.252, 14.315)	1295	2.628	(2.44, 2.816)	1.544	(0.215, 11.359)
Other miscellaneous
CD8T/Bcell	50-59	0	NA	(NA, NA)	NA	(NA, NA)	21	1.782	(1.293, 2.271)	1.765	(0.498, 3.845)	21	1.782	(1.293, 2.271)	1.765	(0.498, 3.845)
	60-69	42	2.309	(1.696, 2.923)	1.751	(0.326, 8.991)	73	2.723	(1.652, 3.793)	1.536	(0.413, 12.736)	122	2.642	(1.936, 3.348)	1.625	(0.354, 11.796)
	70-79	272	2.787	(2.41, 3.163)	1.934	(0.35, 11.01)	169	2.66	(2.256, 3.065)	1.761	(0.299, 11.031)	453	2.737	(2.464, 3.009)	1.911	(0.316, 11.169)
	80-89	528	3.348	(3.055, 3.642)	2.159	(0.364, 12.548)	96	2.911	(2.254, 3.567)	2.229	(0.429, 11.092)	632	3.286	(3.021, 3.552)	2.175	(0.365, 12.247)
	90+	55	5.21	(3.704, 6.716)	3.966	(0.475, 19.249)	11	5.241	(1.479, 9.004)	3.944	(1.452, 17.603)	66	5.215	(3.855, 6.575)	3.955	(0.521, 20.775)
	All	898	3.243	(3.013, 3.474)	2.076	(0.355, 12.993)	370	2.764	(2.422, 3.107)	1.776	(0.393, 11.623)	1295	3.107	(2.918, 3.296)	1.999	(0.357, 12.643)
CD8T+NK/Monocte	50-59	0	NA	(NA, NA)	NA	(NA, NA)	21	1.635	(1.348, 1.922)	1.631	(0.693, 2.616)	21	1.635	(1.348, 1.922)	1.631	(0.693, 2.616)
	60-69	42	1.515	(1.296, 1.733)	1.447	(0.547, 2.983)	73	1.741	(1.519, 1.963)	1.515	(0.775, 3.92)	122	1.641	(1.488, 1.795)	1.475	(0.585, 3.623)
	70-79	272	1.522	(1.427, 1.618)	1.348	(0.48, 3.624)	169	1.552	(1.432, 1.673)	1.437	(0.536, 3.521)	453	1.535	(1.462, 1.608)	1.399	(0.512, 3.585)
	80-89	528	1.566	(1.488, 1.643)	1.371	(0.446, 3.7)	96	1.854	(1.616, 2.092)	1.531	(0.62, 5.617)	632	1.613	(1.538, 1.688)	1.41	(0.463, 3.83)
	90+	55	1.875	(1.582, 2.169)	1.814	(0.549, 4.178)	11	2.104	(1.389, 2.818)	2.006	(0.909, 4.229)	66	1.913	(1.649, 2.178)	1.876	(0.556, 4.531)
	All	898	1.569	(1.511, 1.627)	1.39	(0.454, 3.708)	370	1.689	(1.592, 1.785)	1.499	(0.603, 3.997)	1295	1.604	(1.555, 1.653)	1.427	(0.498, 3.788)

## Sheet: S5
Supplemental Table 5. Results from linear regression analysis.
	White participants (N = 895)									Black participants (N = 367)
	Frequency (%)									Frequency (%)
Cell Type	Age Estimate	95% CI	P-value	Duffy Antigen Estimate	95% CI	P-value	Age/Duffy Interaction Estimate*	95% CI	P-value	Age Estimate	95% CI	P-value	Duffy Antigen Estimate	95% CI	P-value	Age/Duffy Interaction Estimate*	95% CI	P-value
Bas	0.0015	(-0.011, 0.014)	0.820789	-0.1472	(-0.483, 0.189)	0.39023	NA	NA	NA	0.002	(-0.01, 0.013)	0.740061	-0.156	(-0.31, -0.002)	0.0467096	NA	NA	NA
Bmem	0.0097	(-0.004, 0.023)	0.15988	-0.16397	(-0.514, 0.186)	0.358569	NA	NA	NA	0	(-0.021, 0.022)	0.963356	-0.097	(-0.383, 0.189)	0.504053	NA	NA	NA
Bnv	-0.05118	(-0.067, -0.035)	2.62909e-10	-0.47306	(-0.88, -0.066)	0.0227652	NA	NA	NA	-0.103	(-0.133, -0.073)	4.07583e-11	-0.49	(-0.891, -0.09)	0.0165587	NA	NA	NA
CD4mem	-0.42525	(-0.668, -0.183)	0.000597414	-14.1643	(-23.738, -4.591)	0.0037771	0.1514	(0.028, 0.275)	0.0165465	-0.141	(-0.2, -0.082)	3.31678e-06	-1.977	(-2.766, -1.189)	1.24142e-06	NA	NA	NA
CD4nv	-0.08385	(-0.114, -0.054)	4.25203e-08	-0.25969	(-1.031, 0.511)	0.508724	NA	NA	NA	-0.093	(-0.134, -0.052)	1.02419e-05	-0.439	(-0.989, 0.11)	0.116866	NA	NA	NA
CD8mem	0.09634	(0.035, 0.158)	0.0021879	-0.5466	(-2.14, 1.047)	0.501049	NA	NA	NA	0.067	(-0.009, 0.142)	0.0821799	-2.018	(-3.03, -1.006)	0.000105796	NA	NA	NA
CD8nv	-0.01892	(-0.027, -0.011)	4.42024e-06	-0.15721	(-0.365, 0.051)	0.13875	NA	NA	NA	-0.059	(-0.073, -0.045)	1.44519e-15	-0.128	(-0.315, 0.059)	0.177603	NA	NA	NA
Eos	-0.0128	(-0.032, 0.007)	0.196937	0.10783	(-0.396, 0.612)	0.674544	NA	NA	NA	0.001	(-0.021, 0.024)	0.904084	-0.542	(-0.84, -0.243)	0.000408573	NA	NA	NA
Mono	0.02691	(0.002, 0.052)	0.0353129	0.0042	(-0.645, 0.653)	0.989871	NA	NA	NA	-0.012	(-0.041, 0.016)	0.385554	-0.804	(-1.183, -0.424)	3.867e-05	NA	NA	NA
Neu	0.139	(0.031, 0.247)	0.0116963	4.95745	(2.161, 7.754)	0.000527324	NA	NA	NA	0.306	(0.171, 0.441)	1.13396e-05	6.68	(4.863, 8.498)	2.89362e-12	NA	NA	NA
NK	0.03948	(0.014, 0.065)	0.00250531	-0.67989	(-1.342, -0.018)	0.0441491	NA	NA	NA	0.0633029	(0.027, 0.099)	0.00063082	3.70658	(-0.063, 7.476)	0.0539096	-0.0507985	(-0.101, -0.001)	0.0472275
Treg	-0.00149	(-0.004, 0.001)	0.302262	0.01018	(-0.063, 0.083)	0.784878	NA	NA	NA	0.001	(-0.001, 0.002)	0.311563	0.004	(-0.016, 0.024)	0.690223	NA	NA	NA
	Absolute Counts (cells/µl)									Absolute Counts (cells/µl)
Cell Type	Age Estimate	95% CI	P-value	Duffy Antigen Estimate	95% CI	P-value	Age/Duffy Interaction Estimate*	95% CI	P-value	Age Estimate	95% CI	P-value	Duffy Antigen Estimate	95% CI	P-value	Age/Duffy Interaction Estimate*	95% CI	P-value
Bas	0.2421	(-0.55, 1.034)	0.548803	-0.77227	(-21.282, 19.738)	0.941107	NA	NA	NA	0.203	(-0.466, 0.872)	0.551281	5.83	(-3.161, 14.821)	0.203085	NA	NA	NA
Bmem	0.93044	(-0.04, 1.901)	0.0602944	-2.39504	(-27.529, 22.738)	0.851684	NA	NA	NA	-0.065	(-1.259, 1.128)	0.914632	7.773	(-8.264, 23.809)	0.341141	NA	NA	NA
Bnv	-2.42772	(-3.46, -1.395)	4.50851e-06	-15.8663	(-42.596, 10.863)	0.244335	NA	NA	NA	-5.351	(-7.141, -3.561)	9.38404e-09	10.439	(-13.613, 34.491)	0.393938	NA	NA	NA
CD4mem	-5.93836	(-8.672, -3.205)	2.23045e-05	-74.1528	(-144.93, -3.375)	0.0400511	NA	NA	NA	-7.307	(-11.329, -3.284)	0.000401537	35.184	(-18.862, 89.23)	0.201294	NA	NA	NA
CD4nv	-4.60118	(-6.508, -2.694)	2.54638e-06	14.0917	(-35.283, 63.466)	0.575521	NA	NA	NA	-5.323	(-7.817, -2.83)	3.39162e-05	15.996	(-17.511, 49.502)	0.348465	NA	NA	NA
CD8mem	8.62521	(4.395, 12.855)	6.80111e-05	-8.16275	(-117.671, 101.345)	0.883722	NA	NA	NA	4.768	(-0.066, 9.603)	0.0531976	-37.688	(-102.644, 27.268)	0.254628	NA	NA	NA
CD8nv	-0.86045	(-1.426, -0.295)	0.00289021	-1.20224	(-15.837, 13.432)	0.871949	NA	NA	NA	-2.986	(-3.817, -2.154)	8.30519e-12	11.331	(0.163, 22.5)	0.0467668	NA	NA	NA
Eos	-0.16472	(-1.554, 1.225)	0.81608	19.6213	(-16.353, 55.595)	0.284692	NA	NA	NA	0.318	(-0.811, 1.446)	0.580343	-9.069	(-24.232, 6.093)	0.240258	NA	NA	NA
Mono	4.25096	(2.327, 6.174)	1.6065e-05	56.4916	(6.693, 106.29)	0.0262364	NA	NA	NA	-0.283	(-2.427, 1.86)	0.795043	59.369	(30.572, 88.166)	6.15466e-05	NA	NA	NA
Neu	24.2421	(8.092, 40.392)	0.00330219	698.12	(280.012, 1116.228)	0.00108961	NA	NA	NA	24.795	(9.629, 39.962)	0.0014207	1039.54	(835.765, 1243.313)	4.50999e-21	NA	NA	NA
NK	4.13484	(2.391, 5.879)	3.75015e-06	2.90278	(-42.241, 48.046)	0.899603	NA	NA	NA	2.738	(0.738, 4.737)	0.00741418	58.55	(31.685, 85.415)	2.33325e-05	NA	NA	NA
Treg	0.16429	(-0.024, 0.352)	0.086803	5.55114	(0.682, 10.42)	0.0255007	NA	NA	NA	0.108	(-0.083, 0.299)	0.265404	9.78	(7.213, 12.347)	5.17461e-13	NA	NA	NA
	Cell Ratio									Cell Ratio
Metric	Age Estimate	95% CI	P-value	Duffy Antigen Estimate	95% CI	P-value	Age/Duffy Interaction Estimate*	95% CI	P-value	Age Estimate	95% CI	P-value	Duffy Antigen Estimate	95% CI	P-value	Age/Duffy Interaction Estimate*	95% CI	P-value
Neu/Lymph	0.01618	(0.001, 0.032)	0.0405183	0.45921	(0.058, 0.86)	0.024809	NA	NA	NA	0.024	(0.013, 0.035)	2.55099e-05	0.456	(0.309, 0.603)	2.57092e-09	NA	NA	NA
Lymph/Mono	-0.1471	(-0.231, -0.063)	0.000587894	-5.363	(-8.67, -2.056)	0.00151107	0.06083	(0.018, 0.104)	0.00534683	-0.025	(-0.044, -0.007)	0.00668242	-0.265	(-0.51, -0.02)	0.0341953	NA	NA	NA
Eos/Lymph	0.00017	(-0.001, 0.001)	0.667516	0.01335	(-0.006, 0.033)	0.183637	NA	NA	NA	0	(0, 0.001)	0.365933	-0.008	(-0.017, 0.001)	0.0992757	NA	NA	NA
Bas/Lymph	0.00026	(0, 0.001)	0.268131	0.00086	(-0.011, 0.013)	0.886007	NA	NA	NA	0	(0, 0.001)	0.0290642	0.001	(-0.004, 0.006)	0.615331	NA	NA	NA
Eos/Neu	-0.00338	(-0.006, -0.001)	0.00789554	-0.12344	(-0.222, -0.025)	0.0141132	0.00157	(0, 0.003)	0.0157448	0	(-0.001, 0)	0.288715	-0.02	(-0.029, -0.011)	1.06802e-05	NA	NA	NA
(Eos+Bas)/Neu	-0.00039	(-0.001, 0)	0.181827	-0.00686	(-0.022, 0.008)	0.365691	NA	NA	NA	-0.001	(-0.001, 0)	0.174151	-0.028	(-0.039, -0.016)	2.1717e-06	NA	NA	NA
Neu/Mono	-0.00747	(-0.061, 0.046)	0.785875	0.94682	(-0.45, 2.343)	0.183619	NA	NA	NA	0.052	(0.021, 0.082)	0.000862235	1.391	(0.985, 1.797)	6.04678e-11	NA	NA	NA
CD4/CD8	-0.04724	(-0.078, -0.016)	0.00301456	-0.02161	(-0.829, 0.786)	0.958117	NA	NA	NA	-0.015	(-0.047, 0.016)	0.332311	0.265	(-0.155, 0.686)	0.21574	NA	NA	NA
CD4nv/CD8nv	-0.04915	(-0.081, -0.018)	0.00234007	-0.38433	(-1.203, 0.434)	0.357047	NA	NA	NA	0.025	(-0.008, 0.059)	0.139184	-0.216	(-0.669, 0.236)	0.347891	NA	NA	NA
CD4mem/CD8mem	-0.06244	(-0.109, -0.016)	0.00797496	-0.04959	(-1.243, 1.144)	0.935024	NA	NA	NA	-0.044	(-0.102, 0.014)	0.139498	0.296	(-0.486, 1.078)	0.45744	NA	NA	NA
CD4nv/CD4	-0.00218	(-0.004, -0.001)	0.00308016	0.0183	(-0.019, 0.056)	0.336441	NA	NA	NA	-0.002	(-0.004, 0)	0.0106901	0.01	(-0.011, 0.031)	0.368964	NA	NA	NA
CD4nv/CD4mem	-0.00377	(-0.008, 0)	0.0481433	0.06277	(-0.034, 0.16)	0.204208	NA	NA	NA	-0.004	(-0.007, -0.001)	0.0235644	0.013	(-0.03, 0.057)	0.555162	NA	NA	NA
CD8nv/CD8	-0.00401	(-0.006, -0.002)	0.00109946	0.01868	(-0.044, 0.081)	0.555992	NA	NA	NA	-0.005	(-0.008, -0.002)	0.000590754	0.038	(0.001, 0.075)	0.0438075	NA	NA	NA
CD8nv/CD8mem	-0.01108	(-0.02, -0.002)	0.0180098	0.07833	(-0.159, 0.316)	0.517774	NA	NA	NA	-0.02156	(-0.036, -0.008)	0.0026629	-1.46039	(-2.924, 0.003)	0.0504483	0.020272	(0.001, 0.04)	0.0414083
Treg/CD4	0.00123	(0.001, 0.002)	5.70932e-08	0.01187	(0, 0.023)	0.0415974	NA	NA	NA	0.001	(0, 0.001)	1.85463e-06	0.007	(0.002, 0.011)	0.00165189	NA	NA	NA
Bnv/Bcell	-0.00595	(-0.008, -0.004)	1.47804e-07	0.00132	(-0.056, 0.058)	0.963731	NA	NA	NA	-0.006	(-0.008, -0.003)	3.64326e-06	-0.007	(-0.04, 0.026)	0.687174	NA	NA	NA
Bnv/Bmem	-0.04911	(-0.078, -0.021)	0.000724	-0.02999	(-0.766, 0.706)	0.936	NA	NA	NA	-0.095	(-0.153, -0.037)	0.00142879	-0.104	(-0.884, 0.676)	0.793251	NA	NA	NA
CD8/Bcell	0.09113	(0.054, 0.128)	1.75484e-06	0.41732	(-0.545, 1.38)	0.395057	NA	NA	NA	0.052	(0.011, 0.092)	0.0127366	-0.645	(-1.188, -0.101)	0.0202851	NA	NA	NA
(CD8+NK)/Mono	0.0102	(0.001, 0.02)	0.0340054	-0.21339	(-0.458, 0.031)	0.0866397	NA	NA	NA	0.009	(-0.003, 0.02)	0.142609	-0.137	(-0.291, 0.017)	0.0815317	NA	NA	NA
CD8mem/Treg	0.12315	(0.044, 0.202)	0.0022936	-0.69721	(-2.744, 1.35)	0.503956	NA	NA	NA	0.082	(-0.014, 0.179)	0.0938496	-2.552	(-3.846, -1.258)	0.000125003	NA	NA	NA
*only reported if significant; if interaction was not significant, main effects model was fitted

## Sheet: S6
Supplemental Table 6. Rate of change of immune cell parameters in paired longitudinal samples.
Cell Type	Difference in % per Year	Difference in cells/µl per Year
	(Min, Max)	(Min, Max)
Bas	(-0.100, 0.139)	(-8.022, 8.651)
Bmem	(-0.290, 0.132)	(-19.611, 9.543)
Bnv	(-0.774, 0.168)	(-48.713, 12.188)
CD4mem	(-0.645, 0.936)	(-55.745, 30.420)
CD4nv	(-0.761, 0.295)	(-41.118, 13.565)
CD8mem	(-0.723, 0.795)	(-42.530, 38.051)
CD8nv	(-0.279, 0.085)	(-21.228, 9.728)
Eos	(-0.444, 0.262)	(-25.395, 11.426)
Mono	(-0.432, 0.177)	(-33.879, 34.319)
Neu	(-0.689, 2.114)	(-99.510, 207.680)
NK	(-0.503, 0.302)	(-35.638, 29.036)
Treg	(-0.095, 0.000)	(-7.954, 1.749)

## Sheet: S7
Supplemental Table 7. Comparing immune cell counts to those found in literature (full version).
Study		WHI (this study)			Kokuina, E. et al. 2019a		Provinciali, M. et al. 2009b						Andreu-Ballester, J.C. et al. 2012c	Coates, S. et al. 2020d		Jentsch-Ulrich, K. et al. 2005e		Torres, A.J. et al. 2013f		Saathoff, E. et al. 2008g		Saule et al. 2006h						Schultze-Florey, C.R. et al. 2021i		Thyagarajan, B. et al. 2021j	Valiathan, R. et al. 2016k			Choi, J., et al. 2014l		Amatya, R. et al. 2004m		Zhang, K. et al. 2015n		Shalal-Zimra, Y. et al. 2016o		Qin, L. et al. 2016p		Melzer, S. et al. 2015q
Geographic Area		United States			Cuban Adults		Italian						Spanish Adults	UK (Black)	UK (Non-black)	German		Brazil		Tanzania		Unknown						German		United States	United States			Korean		Indian		Chinese		Israeli		Chinese		German
Sex		Women			Men and women		Women						Women	Men and women		Men and women		Men and Women	Women	Women		Men and Women						Women		Women	Women			Women		Women		Women		Women		Women	Men and Women	Women
Age Range		50-94			50-80		46-59	60-69	70-79	80-89	90+	46-90+	18-95	18-76		51-84		Mean = 33	?	19-48		40-60		60-75		75+		41-69		56-86+	70-92			45 ± 14		18-55		21-60		50-92		19-80	65-80	60-79
Sample Size		1294			40		30	19	41	53	48	191	79	~190	~1980	42		641	238	~130		16		17		19		60		4874	33			155		84		131		88		337	41	195
Method		DNAm Deconvolution			Flow Cytometry		Flow Cytometry						Flow Cytometry	CBC Differential		Flow Cytometry		Flow Cytometry		Differential and Flow		Flow Cytometry						Flow Cytometry		Flow Cytometry	CBC and Flow Cytometry			Flow Cytometry		Flow Cytometry		Flow Cytometry		Flow Cytometry		Flow Cytometry		Flow Cytometry
Type		Percentile (2.5-97.5)	Mean	Median	Percentile (2.5-97.5)	Mean	Mean					Weighted Mean	Median	Lower and Upper Normal Limits		Median	Percentile (2.5-97.5)	Percentile (2.5-97.5)	Median	Percentile (2.5-97.5)	Median	Percentile (10-90)	Median	Percentile (10-90)	Median	Percentile (10-90)	Median	Percentile (2.5-97.5)	Median	Mean	Mean	Median	Range (Min-Max)	Percentile (2.5-97.5)	Mean	Mean	Median	Percentile (2.5, 97.5)	Mean	Mean	Median	Mean	Mean	Median	Percentile (2.5-97.5)
WBC	cells/µl	(3387, 10680)	6276	6000										(2700, 7300)	(3000, 9100)					(3200, 8000)	4800										7212	7500	(2700, 11600)	(3080, 9780)	5628									5350	(3516, 8290)
Myeloid	cells/µl	(1893, 8213)	4394	4198
Granulocytes	cells/µl	(1504, 7470)	3848	3669
Neutrophils	cells/µl	(1334, 7202)	3642	3470										(600, 4200)	(1000, 5800)					(1200, 5400)	2300																							3122	(1801, 5579)
Basophil	cells/µl	(18, 243)	66	42										(0, 100)	(0, 100)
Eosinophil	cells/µl	(19, 444)	140	112										(0, 700)	(0, 600)																													101	(30, 383)
Monocytes	cells/µl	(262, 961)	546	524										(100, 700)	(200, 900)																													230	(108, 422)
Lymphocytes	cells/µl	(842, 3621)	1921	1823	(1200, 3886)	2000								(1000, 3000)	(900, 3000)	1920	(1130, 3640)	(1257, 4104)		(1100, 3100)	1900													(1165, 3327)	1895								1946	1624	(677, 2916)
T-cells	cells/µl	(525, 2646)	1358	1280	(912, 2625)	1441							1731			1210	(670, 2180)	(1025, 2904)	1742	(686, 2291)	1460									1434	1424	1351	(699, 2666)	(692, 2302)	1314			(841, 1955)	1283	1458	1296	1394	1198	1098	(369, 2086)
CD4+ total	cells/µl	(296, 1799)	860	795	(475, 2125)	913	969	942	696	618	570	710	1152			890	(480, 1670)	(540, 1731)	1071	(409, 1448)	866	(469, 1041)	726	(529, 1242)	767	(451, 977)	674	(233, 2227)	608	999	892	867	(337, 1514)	(394, 1661)	808	737	675	(422, 1058)	686	1012	885	688	699	818	(263, 1707)
CD4+ memory	cells/µl	(171, 1328)	610	564			190	204	424	361	329	324											355		484		268		291	384												425	472
CD4+ naïve	cells/µl	(35, 686)	201	132			412	357	109	105	94	176										(121, 456)	326	(146, 637)	255	(81, 553)	216	(60, 1709)	301	486												264	226
T-regulatory	cells/µl	(27, 88)	50	47																								(21, 164)	74															60	(22, 130)
CD8+ total	cells/µl	(85, 1473)	498	397	(224, 960)	501	424	458	455	361	399	410	652			390	(120, 830)	(263, 1189)	586	(197, 983)	486	(264, 555)	431	(316, 676)	428	(227, 672)	407	(138, 630)	272	337	525	453	(116, 1418)	(196, 814)	469	655	639	(221, 865)	468	488	428	598	448	143	(32, 437)
CD8+ memory	cells/µl	(37, 1386)	418	306			161	201	159	149	228	178											201		327		270		155	200
CD8+ naïve	cells/µl	(28, 247)	80	58			94	86	56	52	35	59										(86, 257)	154	(52, 119)	79	(20, 148)	49	(29, 298)	92	73
B-total	cells/µl	(50, 640)	227	189	(83, 1640)	518										180	(30, 450)			(116, 679)	293							(74, 634)	213		229	164	(46, 1093)	(61, 464)	196			(73, 382)	192	249	184	216	198	216	(62, 513)
B-memory	cells/µl	(16, 256)	87	67
B-naïve	cells/µl	(23, 503)	140	107
Natural Killer	cells/µl	(95, 762)	335	308	(76, 760)	281										330	(80, 730)			(124, 788)	302							(61, 423)	171		339	250	(92, 838)	(83, 646)	265			(71, 639)	315	147	116	408	477	276	(85, 624)
CD4/CD8	ratio	(0.35, 11.1)	3.01	2.07	(0.79, 4.7)	2										2.3	(1, 5.6)														2.4	1.7	(0.4-9.7)	(0.77, 3.80)	1.85	1.22	1.19	(0.65, 3.24)	1.6			1.3	1.91
aPercentile and mean values were copied from Table 3 in Kokuina et al.
bMeans were copied from Table 1 in Provinciali et al.
cMedians were copied from Table 3 in Andreu-Ballester et al. and converted to cells/µl
dNormal limits were copied from Table 5 in Coates et al. and converted to cells/µl
eMedian and percentile values were copied from Table 1 in Jentsch-Ulrich et al. and converted to cells/µl
fPercentiles were copied from Table 1 and medians were copied from Table 2 in Torres et al.
gPercentile and median values of neutrophils and lymphocytes were copied from Table 1b and all other cell types from Table 1c in Saathoff et al. and converted to cells/µl
hPercentile and median values were copied from Table 1 in Saule et al. and converted to cells/µl; CD4mem and CD8mem were added from their respective TCM+TEM+TTD compartments
iPercentile and median values were copied from Table 1 in Schultze-Florey et al.; CD4+ total were copied from CD4conv, CD4mem and CD8mem were added from their respective CM+EM+TEMRA compartments
jWeighted means were copied from Supplementary Table 2 of Thyagarajan et al. and converted to cells/µl; CD4mem and CD8mem were added from their respective TCM+Effector+TEM compartments
kMean and median values were copied from Supplementary Table 2 of Valiathan et al.
lPercentile and mean values were copied from Table 2 in Choi et al.
mMean and median values were copied from Table 3 in Amatya et al.
nPercentile and mean values are copied from Table 1 in Zhang et al.
oMean and median values were copied from Table 4 in Shalal-Zimra et al.
pMean values were copied from Table 1 and Table 3 in Qin et al.
qMedian and percentile values were copied from Supplementary Table 4 of Melzer et al. and converted to cells/µl; CD4 were taken from T helper (Th) cells, CD8 were taken from cytoxic T (Tc) cells

## Sheet: S8
Supplemental Table 8. Distribution of Duffy antigen genotype.
	Duffy antigen genotype
Self-identified race	FY-/-(DARC CC)	FY-/+(DARC CT)	FY+/+(DARC TT)	Missing
Black participants	235	105	27	3
White participants	8	20	867	3
American Indian participants	0	0	1	0
Other* participants	0	3	14	0
Missing	0	0	9	0
*"Other" was a category participants could identify with, and not a grouping of races
